# Supplementary material for: Harmonics of Circadian Gene Transcription in Mammals
Source: PLoS Genet. 2009 Apr 3;5(4):e1000442. doi: 10.1371/journal.pgen.1000442 (PMC2654964; doi:10.1371/journal.pgen.1000442)
Supplement: Table S1 — 24 h cycling genes. Cycling genes were identified which had false-discovery rates less than 0.05 in both COSOPT and Fisher's G-test, as well as a COSOPT period length greater than 20 h and less than 30 h. (0.88 MB XLS) [file pgen.1000442.s012.xls]

## Sheet: Sheet1
Probe Set ID	COSOPT q-value	FisherG-q_value	Liver Cosopt Period	Liver FisherG Period	Gene Symbol	Gene Title	RefSeq Protein ID	RefSeq Transcript ID
1434906_at	0	0.00394741	21.4	24	0610005C13Rik	RIKEN cDNA 0610005C13 gene	---	---
1428380_at	0.00261002	0.00395884	23.2	24	0610007C21Rik	RIKEN cDNA 0610007C21 gene	NP_082131.2 /// NP_997635.1	NM_027855 /// NM_212470
1419351_a_at	0.000455515	7.86e-05	23.2	24	0610007P06Rik	RIKEN cDNA 0610007P06 gene	NP_080580.1	NM_026304
1419352_at	0.000178249	1.5e-05	24.3	24	0610007P06Rik	RIKEN cDNA 0610007P06 gene	NP_080580.1	NM_026304
1452800_a_at	0.00739169	0.0216378	24.2	24	0610008C08Rik /// LOC621156 /// LOC631337	RIKEN cDNA 0610008C08 gene /// hypothetical LOC621156 /// hypothetical protein LOC631337	NP_080949.1 /// XP_890633.1 /// XP_910207.1 /// XP_984934.1	NM_026673 /// XM_885540 /// XM_905114 /// XM_979840
1417055_at	0.0169069	0.0125961	23.4	24	0610009D07Rik	RIKEN cDNA 0610009D07 gene	NP_079599.1	NM_025323
1450098_at	0	6.63e-06	22.7	24	0610010D20Rik	RIKEN cDNA 0610010D20 gene	NP_080428.1	NM_026152
1433936_at	0.0166753	0.0357763	24.2	12	0610010E21Rik	RIKEN cDNA 0610010E21 gene	NP_001028312.1	NM_001033140
1456660_a_at	0.0227459	0.00427066	23.7	24	0610010F05Rik	RIKEN cDNA 0610010F05 gene	NP_082136.1	NM_027860
1449096_at	0.0235344	0.0408681	24.6	24	0610011N22Rik	RIKEN cDNA 0610011N22 gene	NP_077163.1	NM_024201
1420339_at	0	4.15e-08	23.5	24	0610016J10Rik	RIKEN cDNA 0610016J10 gene	NP_598532.1	NM_133771
1449821_a_at	0.000178249	1.21e-05	22.2	24	0610016J10Rik /// LOC619602	RIKEN cDNA 0610016J10 gene /// hypothetical LOC619602	NP_598532.1 /// XP_985966.1	NM_133771 /// XM_980872
1435538_at	0.000178249	7.26e-09	23.5	24	0610030E20Rik	RIKEN cDNA 0610030E20 gene	XP_132614.2 /// XP_901340.1 /// XP_901350.1 /// XP_915649.1 /// XP_926787.1 /// XP_926792.1 /// XP_979922.1 /// XP_979967.1	XM_132614 /// XM_896247 /// XM_896257 /// XM_910556 /// XM_921694 /// XM_921699 /// XM_974828 /// XM_974873
1453243_at	0.021709	0.000157286	25.7	24	0610030E20Rik	RIKEN cDNA 0610030E20 gene	XP_132614.2 /// XP_901340.1 /// XP_901350.1 /// XP_915649.1 /// XP_926787.1 /// XP_926792.1 /// XP_979922.1 /// XP_979967.1	XM_132614 /// XM_896247 /// XM_896257 /// XM_910556 /// XM_921694 /// XM_921699 /// XM_974828 /// XM_974873
1451321_a_at	0.00495942	0.000673007	25	24	0610033I05Rik	RIKEN cDNA 0610033I05 gene	NP_084519.1	NM_030243
1428880_at	0.00827026	0.0164573	25	24	0610038F07Rik	RIKEN cDNA 0610038F07 gene	NP_079609.2	NM_025333
1425057_at	0	0.000725726	21.1	24	0610038K03Rik	RIKEN cDNA 0610038K03 gene	NP_080977.2	NM_026701
1424404_at	0.000455515	0.000718609	21.2	24	0610040J01Rik	RIKEN cDNA 0610040J01 gene	NP_083830.2	NM_029554
1424505_at	0.0220851	0.0323514	24.4	24	0610042C05Rik	RIKEN cDNA 0610042C05 gene	NP_079619.3	NM_025343
1434214_at	0.0397394	0.0470975	21.9	24	0910001L09Rik	RIKEN cDNA 0910001L09 gene	XP_132434.3 /// XP_921963.1 /// XP_984575.1	XM_132434 /// XM_916870 /// XM_979481
1437208_at	0.000606161	0.000892759	22.4	24	10-Sep	septin 10	NP_001020081.1 /// NP_001020082.1	NM_001024910 /// NM_001024911
1434697_at	0.000286744	0.0100586	29.3	24	1110001P04Rik	RIKEN cDNA 1110001P04 gene	---	---
1453485_s_at	0.0127262	0.0233557	22.8	24	1110005A03Rik	RIKEN cDNA 1110005A03 gene	NP_083141.2	NM_028865
1428528_at	0.0195748	0.0313843	22.7	24	1110007L15Rik	RIKEN cDNA 1110007L15 gene	NP_080545.2	NM_026269
1451700_a_at	0.000455515	0.00583945	22.3	24	1110007L15Rik	RIKEN cDNA 1110007L15 gene	NP_080545.2	NM_026269
1427997_at	0.0406545	0.000556467	23.7	24	1110007M04Rik	RIKEN cDNA 1110007M04 gene	NP_081018.1	NM_026742
1435333_at	0.00172132	4.59e-07	23.5	24	1110007M04Rik	RIKEN cDNA 1110007M04 gene	NP_081018.1	NM_026742
1436506_a_at	0.0326138	0.0002947	24.7	24	1110008H02Rik	RIKEN cDNA 1110008H02 gene	---	---
1423947_at	0.00396432	0.0174668	22.5	24	1110008P14Rik	RIKEN cDNA 1110008P14 gene	NP_932118.1	NM_198001
1459890_s_at	0.00694892	0.0293363	22.3	24	1110008P14Rik	RIKEN cDNA 1110008P14 gene	NP_932118.1	NM_198001
1424773_at	0.000455515	9.15e-06	23.7	24	1110012M11Rik	RIKEN cDNA 1110012M11 gene	NP_082893.1	NM_028617
1437043_a_at	0.00172132	0.00106907	22.6	24	1110012M11Rik	RIKEN cDNA 1110012M11 gene	NP_082893.1	NM_028617
1436747_at	0	9.21e-06	22.7	24	1110014K08Rik /// LOC664786 /// LOC664849 /// LOC669054 /// LOC672175	RIKEN cDNA 1110014K08 gene /// hypothetical protein LOC664786 /// hypothetical protein LOC664849 /// hypothetical protein LOC669054 /// hypothetical protein LOC672175	NP_795876.1 /// XP_001003595.1 /// XP_001003602.1 /// XP_001003609.1 /// XP_977737.1 /// XP_977868.1 /// XP_978149.1	NM_176902 /// XM_001003595 /// XM_001003602 /// XM_001003609 /// XM_972643 /// XM_972774 /// XM_973055
1433767_at	0.00209225	0.00446633	22.7	24	1110018G07Rik	RIKEN cDNA 1110018G07 gene	NP_835166.2	NM_178065
1428655_at	0.000178249	9.96e-06	23.3	24	1110018J12Rik	RIKEN cDNA 1110018J12 gene	NP_082934.2	NM_028658
1428795_at	0.0297329	1.63e-06	23.5	24	1110021L09Rik	RIKEN cDNA 1110021L09 gene	XP_903328.1 /// XP_909664.1 /// XP_923992.1 /// XP_995700.1	XM_898235 /// XM_904571 /// XM_918899 /// XM_990606
1424497_at	0.0152707	0.0230508	22.4	24	1110032O16Rik	RIKEN cDNA 1110032O16 gene	XP_133813.4 /// XP_929404.2 /// XP_989787.1	XM_133813 /// XM_924311 /// XM_984693
1454723_at	0.00132586	0.00212939	23.3	24	1110033M05Rik	RIKEN cDNA 1110033M05 gene	XP_193728.5 /// XP_916974.2 /// XP_998968.1	XM_193728 /// XM_911881 /// XM_993874
1434692_at	0.00098891	8.9e-05	25.1	24	1110034B05Rik	RIKEN cDNA 1110034B05 gene	NP_001032831.1	NM_001037742
1452888_at	0.0278093	0.00111606	22.3	24	1110034G24Rik	RIKEN cDNA 1110034G24 gene	XP_001000361.1 /// XP_001000374.1 /// XP_001000384.1 /// XP_130388.3 /// XP_907199.1 /// XP_907202.1 /// XP_923390.1 /// XP_930716.1 /// XP_930717.1	XM_001000361 /// XM_001000374 /// XM_001000384 /// XM_130388 /// XM_902106 /// XM_902109 /// XM_918297 /// XM_925623 /// XM_925624
1441081_a_at	0.00925353	0.00496867	23.1	24	1110038B12Rik	RIKEN cDNA 1110038B12 gene	XP_906783.1 /// XP_909042.1 /// XP_927131.1 /// XP_999827.1	XM_901690 /// XM_903949 /// XM_922038 /// XM_994733
1428071_at	0.0134082	0.000795457	29.9	24	1110038D17Rik	RIKEN cDNA 1110038D17 gene	XP_483920.4 /// XP_489734.4 /// XP_914250.2 /// XP_987528.1	XM_483920 /// XM_489734 /// XM_909157 /// XM_982434
1449213_at	0.0264581	0.0139474	22.7	24	1110049G11Rik	RIKEN cDNA 1110049G11 gene	NP_079686.1	NM_025410
1436187_at	0.000870196	0.00153696	23.2	24	1110054M08Rik	RIKEN cDNA 1110054M08 gene	---	---
1428085_at	0.000455515	0.000328828	25.5	24	1110057K04Rik	RIKEN cDNA 1110057K04 gene	NP_765989.2	NM_172401
1436519_a_at	0.000373806	0.00157144	27.4	24	1110057K04Rik	RIKEN cDNA 1110057K04 gene	NP_765989.2	NM_172401
1416841_at	0.00654607	4.65e-06	24.7	24	1110059E24Rik	RIKEN cDNA 1110059E24 gene	NP_079699.1	NM_025423
1435987_x_at	0.0143535	0.000717998	22.1	24	1110059G02Rik	RIKEN cDNA 1110059G02 gene	---	---
1436203_a_at	0.0385388	0.00101449	28.2	24	1110059G02Rik	RIKEN cDNA 1110059G02 gene	---	---
1453029_s_at	0	3.84e-05	23.2	24	1110059H15Rik	RIKEN cDNA 1110059H15 gene	XP_987045.1 /// XP_996029.1 /// XP_998083.1	XM_981951 /// XM_990935 /// XM_992989
1460455_at	0	4.72e-09	23.6	24	1110059H15Rik	RIKEN cDNA 1110059H15 gene	XP_987045.1 /// XP_996029.1 /// XP_998083.1	XM_981951 /// XM_990935 /// XM_992989
1430291_at	0.000286744	0.0457036	22	24	1110060D06Rik /// Dock5	RIKEN cDNA 1110060D06 gene /// dedicator of cytokinesis 5	XP_001001588.1 /// XP_001001616.1 /// XP_001003628.1 /// XP_001003634.1 /// XP_001003638.1 /// XP_001003643.1 /// XP_619261.3 /// XP_619262.2 /// XP_995193.1 /// XP_995221.1	XM_001001588 /// XM_001001616 /// XM_001003628 /// XM_001003634 /// XM_001003638 /// XM_001003643 /// XM_619261 /// XM_619262 /// XM_990099 /// XM_990127
1425066_a_at	0.000373806	8.65e-06	23.8	24	1110061O04Rik	RIKEN cDNA 1110061O04 gene	NP_081125.1	NM_026849
1435160_at	0.000744758	7.87e-06	24.6	24	1110064P04Rik	RIKEN cDNA 1110064P04 gene	NP_765979.3	NM_172391
1424318_at	0	4.49e-19	23.3	24	1110067D22Rik	RIKEN cDNA 1110067D22 gene	NP_776113.1	NM_173752
1451313_a_at	0	1.19e-15	22.6	24	1110067D22Rik	RIKEN cDNA 1110067D22 gene	NP_776113.1	NM_173752
1453462_at	0.0165281	0.00599332	25.6	24	1110067M19Rik	RIKEN cDNA 1110067M19 gene	XP_983553.1 /// XP_999858.1	XM_978459 /// XM_994764
1424058_at	0.00498792	0.0374597	22.3	24	1190002C06Rik	RIKEN cDNA 1190002C06 gene	NP_082723.1	NM_028447
1435620_at	0.00545396	0.00576006	21.8	24	1190002J23Rik	RIKEN cDNA 1190002J23 gene	NP_001028211.1	NM_001033039
1433581_at	0.00382484	0.0225475	21.9	24	1190002N15Rik	RIKEN cDNA 1190002N15 gene	NP_001028317.1	NM_001033145
1433582_at	0.000286744	4.03e-05	24.1	24	1190002N15Rik	RIKEN cDNA 1190002N15 gene	NP_001028317.1	NM_001033145
1431786_s_at	0.00261002	0.000225877	24.2	24	1190003J15Rik	RIKEN cDNA 1190003J15 gene	XP_001000224.1 /// XP_001000233.1 /// XP_001000250.1 /// XP_001000264.1 /// XP_133915.3 /// XP_905171.1 /// XP_905173.1 /// XP_905176.1 /// XP_923031.1 /// XP_930465.1 /// XP_930467.1 /// XP_930468.1	XM_001000224 /// XM_001000233 /// XM_001000250 /// XM_001000264 /// XM_133915 /// XM_900078 /// XM_900080 /// XM_900083 /// XM_917938 /// XM_925372 /// XM_925374 /// XM_925375
1452609_at	0.000744758	0.0112503	23	24	1190005I06Rik	RIKEN cDNA 1190005I06 gene	NP_932105.1	NM_197988
1428475_at	0.0196529	0.00107701	23.1	24	1190005P17Rik	RIKEN cDNA 1190005P17 gene	NP_079707.1	NM_025431
1429234_s_at	0.000870196	8.03e-05	25.6	24	11-Sep	septin 11	NP_001009818.1	NM_001009818
1427932_s_at	0.0122201	0.000273476	25.9	24	1200003I10Rik /// 1200015M12Rik /// 1200016E24Rik /// A130040M12Rik /// E430024C06Rik	RIKEN cDNA 1200003I10 gene /// RIKEN cDNA 1200015M12 gene /// RIKEN cDNA 1200016E24 gene /// RIKEN cDNA A130040M12 gene /// RIKEN cDNA E430024C06 gene	---	NR_002860
1451486_at	0	6.58e-06	25	24	1200006F02Rik	RIKEN cDNA 1200006F02 gene	NP_082148.1	NM_027872
1417768_at	0.00110796	6.07e-07	23.9	24	1200006O19Rik	RIKEN cDNA 1200006O19 gene	NP_080440.1	NM_026164
1418134_at	0.00483632	0.00291871	26.4	24	1200007B05Rik	RIKEN cDNA 1200007B05 gene	NP_080441.1	NM_026165
1437908_a_at	0.0366905	0.0184646	25	24	1200007D18Rik	RIKEN cDNA 1200007D18 gene	NP_080446.1	NM_026170
1451172_at	0.000606161	0.000187128	26.9	24	1200015A19Rik	RIKEN cDNA 1200015A19 gene	NP_080664.1	NM_026388
1435137_s_at	0.00186479	6.76e-06	25.3	24	1200015M12Rik /// 1200016E24Rik /// A130040M12Rik /// E430024C06Rik	RIKEN cDNA 1200015M12 gene /// RIKEN cDNA 1200016E24 gene /// RIKEN cDNA A130040M12 gene /// RIKEN cDNA E430024C06 gene	---	NR_002860
1452418_at	0.00181821	3.25e-05	23.4	24	1200016E24Rik	RIKEN cDNA 1200016E24 gene	---	---
1423486_at	0.0493262	0.0132938	23.4	24	1200020A08Rik	RIKEN cDNA 1200020A08 gene	NP_064320.1	NM_019936
1428106_at	0.0387162	0.0100393	25.7	24	1300001I01Rik	RIKEN cDNA 1300001I01 gene	XP_001000608.1 /// XP_001004215.1 /// XP_001004220.1 /// XP_001004959.1 /// XP_001004960.1 /// XP_181333.4 /// XP_907505.1 /// XP_923088.1 /// XP_930518.1	XM_001000608 /// XM_001004215 /// XM_001004220 /// XM_001004959 /// XM_001004960 /// XM_181333 /// XM_902412 /// XM_917995 /// XM_925425
1460178_at	0	2.57e-09	25	24	1300002A08Rik	RIKEN cDNA 1300002A08 gene	NP_080103.1	NM_025827
1453234_at	0	5.73e-14	24.8	24	1300002K09Rik	RIKEN cDNA 1300002K09 gene	NP_083064.1	NM_028788
1417199_at	0.00098891	0.003702	27.6	24	1300007B12Rik	RIKEN cDNA 1300007B12 gene	NP_065613.1	NM_020588
1431214_at	0.00098891	4.94e-06	27.3	24	1300007C21Rik /// LOC433762	RIKEN cDNA 1300007C21 gene /// similar to Retrovirus-related POL polyprotein (Endonuclease)	NP_001012326.2 /// XP_986635.1	NM_001012326 /// XM_981541
1431213_a_at	0.00098891	0.00111526	22.7	24	1300007C21Rik /// LOC433762 /// LOC668462 /// LOC668581 /// LOC670993 /// LOC673100	RIKEN cDNA 1300007C21 gene /// similar to Retrovirus-related POL polyprotein (Endonuclease) /// similar to RIKEN cDNA 1300007C21 gene /// similar to NADH-ubiquinone oxidoreductase MWFE subunit (Complex I-MWFE) (CI-MWFE) /// hypothetical protein LOC670993	NP_001012326.2 /// XP_001002410.1 /// XP_001004447.1 /// XP_001004806.1 /// XP_986635.1 /// XP_989463.1	NM_001012326 /// XM_001002410 /// XM_001004447 /// XM_001004806 /// XM_981541 /// XM_984369
1428851_at	0.00468138	6.55e-06	29.6	24	1300014I06Rik	RIKEN cDNA 1300014I06 gene	NP_080107.2	NM_025831
1423681_at	0.0139173	0.00428938	25.4	24	1300018I05Rik	RIKEN cDNA 1300018I05 gene	NP_083067.1	NM_028791
1428894_at	0	7.85e-06	22.2	24	1300018J18Rik	RIKEN cDNA 1300018J18 gene	NP_082181.2	NM_027905
1428441_at	0	2.65e-05	28.8	24	1500009M05Rik	RIKEN cDNA 1500009M05 gene	NP_080178.1	NM_025902
1430992_s_at	0.00238399	0.00297621	22	24	1500009M05Rik	RIKEN cDNA 1500009M05 gene	NP_080178.1	NM_025902
1455010_at	0.0042225	0.00115905	22.9	24	1500012F01Rik	RIKEN cDNA 1500012F01 gene	XP_988611.1	XM_983517
1417474_at	0	7.55e-05	21.8	24	1500035H01Rik	RIKEN cDNA 1500035H01 gene	NP_076320.2	NM_023831
1428487_s_at	0	5.69e-16	23.4	24	1500041J02Rik	RIKEN cDNA 1500041J02 gene	NP_001034799.1 /// NP_080700.3	NM_001039710 /// NM_026424
1460510_a_at	0	2.94e-14	22.7	24	1500041J02Rik	RIKEN cDNA 1500041J02 gene	NP_001034799.1 /// NP_080700.3	NM_001039710 /// NM_026424
1428832_at	0	1.31e-07	23.2	24	1600002H07Rik	RIKEN cDNA 1600002H07 gene	NP_082332.1	NM_028056
1424444_a_at	0.000455515	0.00208217	22.7	24	1600014C10Rik	RIKEN cDNA 1600014C10 gene	NP_082442.1	NM_028166
1460425_at	0.000744758	0.000662144	22.9	24	1700001C19Rik	RIKEN cDNA 1700001C19 gene	NP_083572.1	NM_029296
1426803_at	0.00588472	0.0412667	27.8	24	1700009P03Rik	RIKEN cDNA 1700009P03 gene	NP_598838.2	NM_134077
1453294_at	0.000606161	0.00156676	23.2	24	1700012B15Rik	RIKEN cDNA 1700012B15 gene	NP_083072.1	NM_028796
1424022_at	0.00104643	1.04e-07	24.7	24	1700012B18Rik	RIKEN cDNA 1700012B18 gene	NP_082226.1	NM_027950
1429758_at	0.0254143	0.00395193	26.4	24	1700017B05Rik /// LOC640563	RIKEN cDNA 1700017B05 gene /// hypothetical protein LOC640563	XP_134943.2 /// XP_922679.1 /// XP_981530.1	XM_134943 /// XM_917586 /// XM_976436
1423375_at	0.00132586	0.000567287	24.7	24	1700023B02Rik	RIKEN cDNA 1700023B02 gene	NP_080130.1	NM_025854
1434846_at	0.0156581	0.0272239	24.8	24	1700065A05Rik	RIKEN cDNA 1700065A05 gene	XP_001001506.1 /// XP_283972.5 /// XP_927869.1 /// XP_992590.1 /// XP_992682.1 /// XP_992707.1 /// XP_993743.1 /// XP_993776.1 /// XP_993813.1	XM_001001506 /// XM_283972 /// XM_922776 /// XM_987496 /// XM_987588 /// XM_987613 /// XM_988649 /// XM_988682 /// XM_988719
1416917_at	0.00333004	0.00193704	22.3	24	1700123O20Rik	RIKEN cDNA 1700123O20 gene	NP_067412.1	NM_021437
1417886_at	0.00357775	0.00249963	22.9	24	1810009A15Rik	RIKEN cDNA 1810009A15 gene	NP_079739.1	NM_025463
1423358_at	0.000606161	0.000908007	26.2	24	1810009K13Rik	RIKEN cDNA 1810009K13 gene	NP_079738.1	NM_025462
1435595_at	0.000178249	5.17e-10	23.7	24	1810011O10Rik	RIKEN cDNA 1810011O10 gene	NP_081207.1	NM_026931
1451415_at	0	6.25e-12	23.8	24	1810011O10Rik	RIKEN cDNA 1810011O10 gene	NP_081207.1	NM_026931
1434613_at	0.000870196	0.00198424	24.2	24	1810013L24Rik	RIKEN cDNA 1810013L24 gene	XP_912757.2 /// XP_983273.1 /// XP_983312.1 /// XP_988629.1 /// XP_988664.1	XM_907664 /// XM_978179 /// XM_978218 /// XM_983535 /// XM_983570
1435546_a_at	0.00132586	0.00102796	22.7	12	1810013L24Rik	RIKEN cDNA 1810013L24 gene	XP_912757.2 /// XP_983273.1 /// XP_983312.1 /// XP_988629.1 /// XP_988664.1	XM_907664 /// XM_978179 /// XM_978218 /// XM_983535 /// XM_983570
1424683_at	0.000286744	1.71e-07	24.3	24	1810015C04Rik	RIKEN cDNA 1810015C04 gene	NP_001030023.1 /// NP_079735.2	NM_001034851 /// NM_025459
1450505_a_at	0.00205488	0.00222043	24.1	24	1810015C04Rik	RIKEN cDNA 1810015C04 gene	NP_001030023.1 /// NP_079735.2	NM_001034851 /// NM_025459
1417105_at	0.00382484	0.0023639	26.2	24	1810017G16Rik	RIKEN cDNA 1810017G16 gene	NP_067477.1	NM_021502
1417797_a_at	0.00314249	0.00413548	21.8	24	1810019J16Rik	RIKEN cDNA 1810019J16 gene	NP_598468.1	NM_133707
1451381_at	0.0444718	0.00346876	23.3	24	1810020D17Rik	RIKEN cDNA 1810020D17 gene	NP_899074.2	NM_183251
1450895_a_at	0.0377738	0.026227	21.9	24	1810020G14Rik	RIKEN cDNA 1810020G14 gene	NP_079737.1	NM_025461
1417174_at	0	1.28e-12	25.1	24	1810021J13Rik	RIKEN cDNA 1810021J13 gene	NP_079740.1	NM_025464
1427879_at	0.000606161	0.00989163	22.1	24	1810031K17Rik	RIKEN cDNA 1810031K17 gene	NP_081253.1	NM_026977
1450067_a_at	0.017313	0.00631104	26.9	24	1810034K20Rik	RIKEN cDNA 1810034K20 gene	NP_075886.1	NM_023397
1449412_at	0.00231294	0.00114083	22.9	24	1810046J19Rik	RIKEN cDNA 1810046J19 gene	NP_079835.1	NM_025559
1418319_at	0.00517861	0.00159064	22	24	1810047C23Rik	RIKEN cDNA 1810047C23 gene	NP_619609.1	NM_138668
1425333_at	0	2.98e-07	22	24	1810048P08Rik	RIKEN cDNA 1810048P08 gene	NP_001034483.1 /// NP_598478.1	NM_001039394 /// NM_133717
1441878_s_at	0	7.33e-08	24.5	24	1810049H13Rik	RIKEN cDNA 1810049H13 gene	NP_079836.1	NM_025560
1460254_at	0.00581832	0.0210372	25.2	24	1810049H13Rik	RIKEN cDNA 1810049H13 gene	NP_079836.1	NM_025560
1425921_a_at	0	2.28e-05	22	24	1810055G02Rik	RIKEN cDNA 1810055G02 gene	NP_082353.1	NM_028077
1436339_at	0	2.07e-09	21.6	24	1810058I24Rik	RIKEN cDNA 1810058I24 gene	---	XR_002347 /// XR_004568 /// XR_005170
1435864_a_at	0.00361297	2.2e-07	22.9	24	1810063B05Rik	RIKEN cDNA 1810063B05 gene	NP_778152.1	NM_174987
1427905_at	0.0303991	0.0471762	22.7	24	1810063B07Rik	RIKEN cDNA 1810063B07 gene	XP_912122.2 /// XP_978061.1 /// XP_978435.1	XM_907029 /// XM_972967 /// XM_973341
1424253_at	0.00899795	0.0387102	26.5	24	1810073G14Rik	RIKEN cDNA 1810073G14 gene	NP_080618.1	NM_026342
1451283_at	0.00824163	0.0206951	24.4	24	1810073G14Rik	RIKEN cDNA 1810073G14 gene	NP_080618.1	NM_026342
1439666_at	0.0493262	0.014648	23.2	24	2010001J22Rik	RIKEN cDNA 2010001J22 gene	NP_001013040.1	NM_001013022
1443670_at	0.0326138	0.0435645	22.2	24	2010001J22Rik	RIKEN cDNA 2010001J22 gene	NP_001013040.1	NM_001013022
1443671_x_at	0.0124726	6.76e-05	24.2	24	2010001J22Rik	RIKEN cDNA 2010001J22 gene	NP_001013040.1	NM_001013022
1428542_at	0	9.17e-07	26.2	24	2010003J03Rik	RIKEN cDNA 2010003J03 gene	NP_081512.1	NM_027236
1452446_a_at	0.00919056	0.012909	22.3	24	2010008E23Rik	RIKEN cDNA 2010008E23 gene	XP_001003487.1 /// XP_126502.5 /// XP_900242.2 /// XP_908150.1 /// XP_913255.1 /// XP_925835.1 /// XP_925848.1 /// XP_925853.1 /// XP_989886.1	XM_001003487 /// XM_126502 /// XM_895149 /// XM_903057 /// XM_908162 /// XM_920742 /// XM_920755 /// XM_920760 /// XM_984792
1425193_at	0.00142226	0.00322191	23.3	24	2010106G01Rik	RIKEN cDNA 2010106G01 gene	NP_075709.1	NM_023220
1424072_at	0.00661181	0.012634	22	24	2010107G23Rik	RIKEN cDNA 2010107G23 gene	NP_081527.1	NM_027251
1456204_at	0.00191009	2.62e-08	24.7	24	2010107H07Rik	RIKEN cDNA 2010107H07 gene	XP_619218.3 /// XP_914530.2 /// XP_982116.1	XM_619218 /// XM_909437 /// XM_977022
1452170_at	0.00614208	0.00496586	22.7	24	2010209O12Rik	RIKEN cDNA 2010209O12 gene	---	---
1424520_at	0.029925	0.00523504	23	24	2010305A19Rik	RIKEN cDNA 2010305A19 gene	NP_081526.1	NM_027250
1432282_a_at	0	2.41e-07	26.3	24	2010305C02Rik	RIKEN cDNA 2010305C02 gene	NP_081525.1	NM_027249
1435031_at	0.00142226	0.0106748	22.6	24	2010310D06Rik	RIKEN cDNA 2010310D06 gene	NP_766129.1	NM_172541
1434792_at	0.00428749	0.00216161	24.6	24	2010320M18Rik	RIKEN cDNA 2010320M18 gene	---	---
1426347_at	0.037382	0.0392014	29.8	24	2010321M09Rik	RIKEN cDNA 2010321M09 gene	NP_780362.1	NM_175153
1430637_at	0.000286744	4.64e-06	24.1	24	2210016H18Rik	RIKEN cDNA 2210016H18 gene	---	---
1451409_at	0.0438141	0.0283072	24	24	2210021J22Rik	RIKEN cDNA 2210021J22 gene	NP_932115.1	NM_197998
1432355_at	0.00261002	0.000294962	25.2	24	2210039B01Rik	RIKEN cDNA 2210039B01 gene	---	---
1428562_at	0.000178249	9.43e-06	22.7	24	2210403K04Rik	RIKEN cDNA 2210403K04 gene	---	---
1433645_at	0.00110796	1.84e-10	26.2	24	2210409B22Rik	RIKEN cDNA 2210409B22 gene	---	---
1423519_at	0.0035035	0.000154182	25.5	24	2210412D01Rik	RIKEN cDNA 2210412D01 gene	NP_598483.1	NM_133722
1449910_at	0.0225412	0.00559635	21.1	24	2210418O10Rik	RIKEN cDNA 2210418O10 gene	NP_084089.1 /// NP_766517.1	NM_029813 /// NM_172929
1456393_at	0.000870196	0.000127108	23.2	24	2310002J21Rik	RIKEN cDNA 2310002J21 gene	XP_924207.1 /// XP_988788.1	XM_919114 /// XM_983694
1450987_a_at	0.00152407	0.00198224	22.7	24	2310004I24Rik	RIKEN cDNA 2310004I24 gene	NP_079786.1	NM_025510
1427895_at	0.0042225	0.00282741	23.7	24	2310004N24Rik	RIKEN cDNA 2310004N24 gene	XP_181318.2 /// XP_915582.1 /// XP_997333.1	XM_181318 /// XM_910489 /// XM_992239
1436040_at	0.00142226	0.00939102	22.8	24	2310005L22Rik	RIKEN cDNA 2310005L22 gene	---	---
1417877_at	0.00226447	0.00766826	21.6	24	2310005P05Rik	RIKEN cDNA 2310005P05 gene	NP_080465.3	NM_026189
1452889_at	0	4.32e-12	23.2	24	2310007H09Rik	RIKEN cDNA 2310007H09 gene	NP_083885.1	NM_029609
1420548_a_at	0.014001	0.00463675	25.2	24	2310008H09Rik	RIKEN cDNA 2310008H09 gene	NP_075686.1	NM_023197
1449139_at	0.00977719	0.0300444	23	24	2310008M10Rik	RIKEN cDNA 2310008M10 gene	NP_079785.1	NM_025509
1452797_at	0.00104643	0.00031942	25	24	2310010B21Rik	RIKEN cDNA 2310010B21 gene	NP_081399.2	NM_027123
1428914_at	0.00181821	2.92e-07	24.4	24	2310014D11Rik	RIKEN cDNA 2310014D11 gene	---	---
1435522_a_at	0.00520672	0.00660476	22.9	24	2310016E02Rik	RIKEN cDNA 2310016E02 gene	NP_077780.1	NM_024460
1428910_at	0.000606161	0.00215502	21.8	24	2310022B05Rik	RIKEN cDNA 2310022B05 gene	NP_780358.2	NM_175149
1429213_at	0.000178249	2.97e-08	23.4	24	2310030N02Rik	RIKEN cDNA 2310030N02 gene	XP_131300.5 /// XP_902098.1 /// XP_902117.1 /// XP_910924.1 /// XP_924622.1 /// XP_924639.1 /// XP_979594.1 /// XP_979634.1 /// XP_979675.1	XM_131300 /// XM_897005 /// XM_897024 /// XM_905831 /// XM_919529 /// XM_919546 /// XM_974500 /// XM_974540 /// XM_974581
1427356_at	0	9.95e-12	26.1	24	2310031A18Rik	RIKEN cDNA 2310031A18 gene	XP_001002283.1 /// XP_001002848.1 /// XP_134539.3	XM_001002283 /// XM_001002848 /// XM_134539
1454707_at	0.000606161	6.24e-05	27.7	24	2310035C23Rik	RIKEN cDNA 2310035C23 gene	NP_775279.1	NM_173187
1445881_at	0.0465418	0.0314672	26.3	24	2310035P21Rik	RIKEN cDNA 2310035P21 gene	---	---
1416171_at	0.00348373	0.0163289	22.6	24	2310037I24Rik	RIKEN cDNA 2310037I24 gene	NP_598475.2	NM_133714
1448543_at	0.00152407	1.03e-05	23	24	2310042G06Rik	RIKEN cDNA 2310042G06 gene	NP_079807.1	NM_025531
1452227_at	0.00122202	0.00332309	22.7	24	2310045A20Rik	RIKEN cDNA 2310045A20 gene	NP_766298.1	NM_172710
1428431_at	0.000529623	0.00186945	23.2	24	2310047A01Rik	RIKEN cDNA 2310047A01 gene	XP_913273.1 /// XP_979608.1 /// XP_980281.1	XM_908180 /// XM_974514 /// XM_975187
1428256_at	0.00132586	0.000735942	26.9	24	2310047H23Rik	RIKEN cDNA 2310047H23 gene	NP_780359.2	NM_175150
1418963_at	0.0269435	0.0253698	28.2	24	2310047O13Rik	RIKEN cDNA 2310047O13 gene	NP_077147.2	NM_024185
1427921_s_at	0.00243247	0.00158172	22.2	24	2310061C15Rik	RIKEN cDNA 2310061C15 gene	NP_081120.2	NM_026844
1439387_x_at	0.0030143	0.0178333	22.8	24	2310061F22Rik	RIKEN cDNA 2310061F22 gene	NP_722470.1	NM_153775
1428534_at	0.0216357	0.00769416	24.2	24	2310073E15Rik	RIKEN cDNA 2310073E15 gene	NP_001020757.1 /// NP_001020758.1 /// NP_001020759.1	NM_001025586 /// NM_001025587 /// NM_001025588
1424937_at	0.00067503	1.35e-06	24.3	24	2310076L09Rik	RIKEN cDNA 2310076L09 gene	NP_080150.1	NM_025874
1427896_at	0.000529623	0.00211302	23.3	24	2400003N08Rik	RIKEN cDNA 2400003N08 gene	NP_848737.2	NM_178622
1448740_at	0.000455515	2.89e-05	23.9	24	2400006H24Rik	RIKEN cDNA 2400006H24 gene	NP_067304.1	NM_021329
1428828_at	0.000286744	0.000838026	22.2	24	2400006N03Rik	RIKEN cDNA 2400006N03 gene	NP_081462.1	NM_027186
1418667_at	0.0053448	0.0228177	25	24	2410002O22Rik	RIKEN cDNA 2410002O22 gene	NP_080155.2	NM_025879
1453332_at	0.0144391	0.00796175	23	24	2410002O22Rik	RIKEN cDNA 2410002O22 gene	NP_080155.2	NM_025879
1416436_a_at	0.00172132	0.000484745	24.7	24	2410003P15Rik	RIKEN cDNA 2410003P15 gene	NP_061376.1	NM_018888
1448337_at	0	0.00325596	21.9	24	2410003P15Rik	RIKEN cDNA 2410003P15 gene	NP_061376.1	NM_018888
1419174_at	0.00727709	0.0052052	22.1	24	2410004B18Rik	RIKEN cDNA 2410004B18 gene	NP_079831.1	NM_025555
1440773_at	0.0372234	0.000836037	21.6	24	2410004P22Rik	RIKEN cDNA 2410004P22 gene	NP_001034295.1	NM_001039206
1457999_at	0.00104643	0.000145291	23.3	24	2410005O16Rik	RIKEN cDNA 2410005O16 gene	NP_079752.3	NM_025476
1447936_at	0	7.1e-07	24	24	2410006H16Rik	RIKEN cDNA 2410006H16 gene	---	---
1416439_at	0.00172132	8.04e-06	24.1	24	2410015N17Rik	RIKEN cDNA 2410015N17 gene	NP_075692.1	NM_023203
1420626_at	0.00176885	0.00552541	21.9	24	2410016F19Rik	RIKEN cDNA 2410016F19 gene	NP_080389.2	NM_026113
1429671_at	0.0053448	0.00898124	22.8	24	2410018M08Rik	RIKEN cDNA 2410018M08 gene	NP_898911.1	NM_183088
1452914_at	0.000286744	0.00098895	20.9	24	2410024N18Rik	RIKEN cDNA 2410024N18 gene	---	---
1440381_at	0.000178249	2.04e-10	23.4	24	2410085M17Rik	RIKEN cDNA 2410085M17 gene	---	---
1455052_a_at	0.00116428	0.000354207	27.5	24	2410129H14Rik	RIKEN cDNA 2410129H14 gene	NP_780454.1	NM_175245
1457675_at	0.00172132	0.00132898	26.6	24	2510002D24Rik	RIKEN cDNA 2510002D24 gene	NP_001028336.1	NM_001033164
1418386_at	0.000286744	3.36e-05	25.1	24	2510005D08Rik	RIKEN cDNA 2510005D08 gene	NP_080802.1	NM_026526
1435270_x_at	0.00435304	0.00819406	22.9	24	2510005D08Rik	RIKEN cDNA 2510005D08 gene	NP_080802.1	NM_026526
1449072_a_at	0.00181821	0.00470637	21.2	24	2510005D08Rik	RIKEN cDNA 2510005D08 gene	NP_080802.1	NM_026526
1423672_at	0.0030143	0.00380882	25.9	24	2510042P03Rik	RIKEN cDNA 2510042P03 gene	XP_001002878.1 /// XP_001002885.1 /// XP_001003944.1 /// XP_485010.1 /// XP_917077.1 /// XP_991391.1	XM_001002878 /// XM_001002885 /// XM_001003944 /// XM_485010 /// XM_911984 /// XM_986297
1428908_at	0.00627602	0.00698136	22.7	24	2600011C06Rik	RIKEN cDNA 2600011C06 gene	XP_619008.2 /// XP_905005.1 /// XP_905011.1 /// XP_905037.1 /// XP_905044.1 /// XP_905062.1 /// XP_905069.1 /// XP_905075.1 /// XP_905079.1 /// XP_905090.1 /// XP_905095.1 /// XP_905100.1 /// XP_924903.1 /// XP_924943.1 /// XP_924951.1 /// XP_924957.1 ///	XM_619008 /// XM_899912 /// XM_899918 /// XM_899944 /// XM_899951 /// XM_899969 /// XM_899976 /// XM_899982 /// XM_899986 /// XM_899997 /// XM_900002 /// XM_900007 /// XM_919810 /// XM_919850 /// XM_919858 /// XM_919864 /// XM_919876 /// XM_919885 /// XM_
1423823_at	0.000373806	0.000123984	25.4	24	2610012O22Rik	RIKEN cDNA 2610012O22 gene	NP_076025.1	NM_023536
1453061_at	0.00491062	0.000177118	26.6	24	2610018O07Rik	RIKEN cDNA 2610018O07 gene	---	---
1428325_at	0.000286744	1.18e-06	24.6	24	2610019P18Rik	RIKEN cDNA 2610019P18 gene	NP_848727.1	NM_178612
1427937_at	0.0178797	0.000575188	23.9	24	2610030H06Rik	RIKEN cDNA 2610030H06 gene	XP_110750.4 /// XP_903921.1 /// XP_903924.1 /// XP_903932.1 /// XP_903937.1 /// XP_908865.1 /// XP_908866.1 /// XP_908867.1 /// XP_980810.1 /// XP_993816.1 /// XP_993856.1 /// XP_993891.1 /// XP_993922.1	XM_110750 /// XM_898828 /// XM_898831 /// XM_898839 /// XM_898844 /// XM_903772 /// XM_903773 /// XM_903774 /// XM_975716 /// XM_988722 /// XM_988762 /// XM_988797 /// XM_988828
1429006_s_at	0.0480766	3.2e-05	23.9	24	2610110G12Rik	RIKEN cDNA 2610110G12 gene	NP_082752.2	NM_028476
1429337_at	0.000606161	7.33e-06	22.3	24	2610301K12Rik	RIKEN cDNA 2610301K12 gene	XP_906813.2 /// XP_930622.2 /// XP_991794.1	XM_901720 /// XM_925529 /// XM_986700
1433740_at	0.00664249	0.027964	24	24	2610301K12Rik	RIKEN cDNA 2610301K12 gene	XP_906813.2 /// XP_930622.2 /// XP_991794.1	XM_901720 /// XM_925529 /// XM_986700
1455905_at	0.00361297	0.000540813	28.9	24	2610507B11Rik	RIKEN cDNA 2610507B11 gene	NP_001002004.1	NM_001002004
1431421_x_at	0.0248272	0.0212431	23.8	24	2610524G07Rik	RIKEN cDNA 2610524G07 gene	NP_079872.4	NM_025596
1439253_x_at	0.000744758	0.0010884	26.5	24	2610524G07Rik	RIKEN cDNA 2610524G07 gene	NP_079872.4	NM_025596
1448202_x_at	0.00122202	0.0168012	24.3	24	2610524G07Rik	RIKEN cDNA 2610524G07 gene	NP_079872.4	NM_025596
1450947_at	0.00483632	0.000984142	24.5	24	2610528J11Rik	RIKEN cDNA 2610528J11 gene	NP_079848.1	NM_025572
1419459_a_at	0.000373806	0.000105869	24.5	24	2610529C04Rik	RIKEN cDNA 2610529C04 gene	NP_080228.2	NM_025952
1428381_a_at	0.0265167	3.96e-05	29.6	24	2700038C09Rik	RIKEN cDNA 2700038C09 gene	NP_079874.1	NM_025598
1426999_at	0.0165281	0.0488161	20.7	24	2700069A02Rik	RIKEN cDNA 2700069A02 gene	NP_001008506.1 /// NP_083610.1	NM_001008506 /// NM_029334
1446155_at	0.000455515	0.00529799	25.7	24	2700089E24Rik	RIKEN cDNA 2700089E24 gene	---	XR_002351 /// XR_004566 /// XR_005175
1436349_at	0.00318188	0.000235227	22.8	24	2700094K13Rik	RIKEN cDNA 2700094K13 gene	NP_001028338.1 /// NP_001032356.1	NM_001033166 /// NM_001037279
1429248_at	0.0228975	0.00897838	20.7	24	2810002N01Rik	RIKEN cDNA 2810002N01 gene	NP_080787.1	NM_026511
1427349_x_at	0.00558387	0.00161808	21.8	24	2810021G02Rik	RIKEN cDNA 2810021G02 gene	XP_001002339.1 /// XP_921057.2 /// XP_980492.1	XM_001002339 /// XM_915964 /// XM_975398
1430934_at	0.0194332	0.000154312	24.3	24	2810043G22Rik	RIKEN cDNA 2810043G22 gene	XP_149291.4 /// XP_915850.1 /// XP_986758.1	XM_149291 /// XM_910757 /// XM_981664
1423266_at	0.000286744	1.81e-08	23.4	24	2810405K02Rik	RIKEN cDNA 2810405K02 gene	NP_079858.2	NM_025582
1437549_at	0.000286744	1.98e-06	24.5	24	2810408I11Rik	RIKEN cDNA 2810408I11 gene	---	---
1430053_a_at	0.000606161	0.00416432	26.7	24	2810409H07Rik	RIKEN cDNA 2810409H07 gene	NP_080218.1 /// NP_084367.1	NM_025942 /// NM_030091
1428090_at	0.000606161	0.000113275	23	24	2810422B04Rik	RIKEN cDNA 2810422B04 gene	NP_081551.2	NM_027275
1428180_at	0.000606161	0.00516035	23.1	24	2810422J05Rik	RIKEN cDNA 2810422J05 gene	XP_984250.1 /// XP_984542.1	XM_979156 /// XM_979448
1429773_at	0.0046444	0.0298051	20.5	24	2810451A06Rik	RIKEN cDNA 2810451A06 gene	NP_789805.1	NM_176835
1452354_at	0.00152407	3.54e-05	25.6	24	2810459M11Rik	RIKEN cDNA 2810459M11 gene	XP_484890.3 /// XP_910782.1 /// XP_982291.1	XM_484890 /// XM_905689 /// XM_977197
1435754_at	0.00292509	0.00128147	21.8	24	2810482G21Rik	RIKEN cDNA 2810482G21 gene	NP_001028806.1	NM_001033634
1428624_at	0.00417457	0.00702744	21.9	24	2810482I07Rik	RIKEN cDNA 2810482I07 gene	---	---
1426985_s_at	0.00545396	0.0141645	24.9	24	2810485I05Rik	RIKEN cDNA 2810485I05 gene	NP_789806.1	NM_176836
1432431_s_at	0.000870196	0.000672695	25	24	2900006F19Rik	RIKEN cDNA 2900006F19 gene	NP_082663.1	NM_028387
1433480_at	0.00152407	0.00677473	22.1	24	2900010J23Rik	RIKEN cDNA 2900010J23 gene	NP_780399.1	NM_175190
1438194_at	0	4.87e-10	23.5	24	2900019G14Rik	RIKEN cDNA 2900019G14 gene	---	---
1439940_at	0.0162868	0.0109724	24.2	24	2900019G14Rik	RIKEN cDNA 2900019G14 gene	---	---
1429503_at	0.000455515	3.92e-05	23.4	24	2900024C23Rik	RIKEN cDNA 2900024C23 gene	NP_080338.1	NM_026062
1452766_at	0.000932326	5.3e-06	23.3	24	2900041A09Rik	RIKEN cDNA 2900041A09 gene	NP_878259.1	NM_182839
1453016_at	0.00243247	0.0001223	24.5	24	2900042B11Rik	RIKEN cDNA 2900042B11 gene	XP_204090.1 /// XP_920823.1 /// XP_984449.1	XM_204090 /// XM_915730 /// XM_979355
1427190_at	0.00658001	1.46e-05	26.6	24	2900057D21Rik	RIKEN cDNA 2900057D21 gene	NP_660256.1	NM_145221
1444478_at	0.00911873	0.0158661	23.4	24	2900057D21Rik	RIKEN cDNA 2900057D21 gene	NP_660256.1	NM_145221
1455159_at	0	7.84e-10	23.5	24	2900057D21Rik	RIKEN cDNA 2900057D21 gene	NP_660256.1	NM_145221
1424014_at	0.00233818	0.0211068	27.7	24	2900092E17Rik	RIKEN cDNA 2900092E17 gene	NP_084516.1	NM_030240
1449618_s_at	0.00682309	0.00396712	25.2	24	2900092E17Rik	RIKEN cDNA 2900092E17 gene	NP_084516.1	NM_030240
1431997_at	0.000529623	0.00101767	23.5	24	3000002C10Rik	RIKEN cDNA 3000002C10 gene	---	---
1448930_at	0.00191009	2.27e-05	23.1	24	3010026O09Rik	RIKEN cDNA 3010026O09 gene	NP_080819.1	NM_026543
1426558_x_at	0.0052703	0.00259604	22.7	24	3100002L24Rik /// LOC627901 /// 0610010B08Rik /// LOC628084 /// LOC628147 /// LOC668030 /// LOC668039 /// LOC668066	RIKEN cDNA 3100002L24 gene /// similar to zinc finger protein 14 /// RIKEN cDNA 0610010B08 gene /// similar to zinc finger protein 91 /// similar to zinc finger protein 709 /// similar to gonadotropin inducible ovarian transcription factor 1 /// similar t	XP_001004289.1 /// XP_001004290.1 /// XP_001004294.1 /// XP_001004299.1 /// XP_001004301.1 /// XP_001004321.1 /// XP_001004323.1 /// XP_001004325.1 /// XP_001004328.1 /// XP_001004330.1 /// XP_001004332.1 /// XP_001004333.1 /// XP_001004338.1 /// XP_00100	XM_001004289 /// XM_001004290 /// XM_001004294 /// XM_001004299 /// XM_001004301 /// XM_001004321 /// XM_001004323 /// XM_001004325 /// XM_001004328 /// XM_001004330 /// XM_001004332 /// XM_001004333 /// XM_001004338 /// XM_001004341 /// XM_001004345 ///
1416892_s_at	0.00261002	0.0345154	20.8	24	3110001A13Rik	RIKEN cDNA 3110001A13 gene	NP_079902.1	NM_025626
1456120_at	0.0230608	0.0158945	22.3	24	3110001I20Rik	RIKEN cDNA 3110001I20 gene	XP_485063.2 /// XP_922801.2 /// XP_995033.1 /// XP_995068.1 /// XP_995107.1	XM_485063 /// XM_917708 /// XM_989939 /// XM_989974 /// XM_990013
1437654_at	0.00137423	2.14e-05	22.3	24	3110001K24Rik	RIKEN cDNA 3110001K24 gene	NP_083665.1	NM_029389
1449267_at	0.0127262	0.0419804	22.1	24	3110023E09Rik	RIKEN cDNA 3110023E09 gene	NP_080798.2	NM_026522
1447703_x_at	0.0124726	0.001227	28.1	24	3110024A21Rik	RIKEN cDNA 3110024A21 gene	NP_077177.1	NM_024215
1435391_at	0.00603814	0.0230402	25.6	24	3200001K10Rik	RIKEN cDNA 3200001K10 gene	XP_355585.5 /// XP_900748.1 /// XP_912964.1 /// XP_925703.1 /// XP_925719.2 /// XP_978989.1 /// XP_993777.1 /// XP_993814.1 /// XP_993855.1	XM_355585 /// XM_895655 /// XM_907871 /// XM_920610 /// XM_920626 /// XM_973895 /// XM_988683 /// XM_988720 /// XM_988761
1455430_at	0	0.0018406	22	24	3200001K10Rik	RIKEN cDNA 3200001K10 gene	XP_355585.5 /// XP_900748.1 /// XP_912964.1 /// XP_925703.1 /// XP_925719.2 /// XP_978989.1 /// XP_993777.1 /// XP_993814.1 /// XP_993855.1	XM_355585 /// XM_895655 /// XM_907871 /// XM_920610 /// XM_920626 /// XM_973895 /// XM_988683 /// XM_988720 /// XM_988761
1428754_at	0.00577072	0.00588051	26.2	24	3300001M20Rik	RIKEN cDNA 3300001M20 gene	NP_780322.1	NM_175113
1431212_a_at	0.00617131	0.00117122	23.3	24	3300001M20Rik	RIKEN cDNA 3300001M20 gene	NP_780322.1	NM_175113
1452769_at	0	3.98e-08	22.7	24	3732413I11Rik	RIKEN cDNA 3732413I11 gene	NP_083138.1	NM_028862
1453259_at	0	1.44e-09	25.2	24	3830422K02Rik	RIKEN cDNA 3830422K02 gene	NP_776128.1	NM_173767
1453238_s_at	0.0035401	0.000137141	26.2	24	3930401B19Rik /// 1200016E24Rik /// A130040M12Rik /// E430024C06Rik	RIKEN cDNA 3930401B19 gene /// RIKEN cDNA 1200016E24 gene /// RIKEN cDNA A130040M12 gene /// RIKEN cDNA E430024C06 gene	---	NR_002860
1429185_at	0.000455515	1.78e-05	22.6	24	4631416L12Rik	RIKEN cDNA 4631416L12 gene	XP_892830.1 /// XP_902724.1 /// XP_902753.1 /// XP_928248.1 /// XP_928265.1 /// XP_983026.1 /// XP_983086.1 /// XP_983118.1 /// XP_994970.1	XM_887737 /// XM_897631 /// XM_897660 /// XM_923155 /// XM_923172 /// XM_977932 /// XM_977992 /// XM_978024 /// XM_989876
1452703_at	0.0415566	0.0248195	23.3	24	4631427C17Rik	RIKEN cDNA 4631427C17 gene	NP_067389.3	NM_021414
1427082_at	0.00172132	7.12e-06	25.9	24	4632417N05Rik	RIKEN cDNA 4632417N05 gene	NP_083001.1	NM_028725
1418419_at	0.00209225	0.00201333	24.5	24	4632423N09Rik	RIKEN cDNA 4632423N09 gene	NP_598791.1	NM_134030
1446425_at	0.0445101	0.0349093	23.8	24	4732418C07Rik	RIKEN cDNA 4732418C07 gene	NP_766286.2	NM_172698
1437089_at	0.00539575	0.0408158	22.5	24	4833409A17Rik	RIKEN cDNA 4833409A17 gene	XP_001003363.1 /// XP_001003369.1 /// XP_001003372.1 /// XP_193941.4 /// XP_906684.1 /// XP_906685.1 /// XP_906687.1 /// XP_922828.1 /// XP_930274.1 /// XP_983870.1 /// XP_983906.1 /// XP_983948.1 /// XP_983995.1	XM_001003363 /// XM_001003369 /// XM_001003372 /// XM_193941 /// XM_901591 /// XM_901592 /// XM_901594 /// XM_917735 /// XM_925181 /// XM_978776 /// XM_978812 /// XM_978854 /// XM_978901
1430319_at	0.00563374	0.000175026	24	24	4833411C07Rik	RIKEN cDNA 4833411C07 gene	---	---
1453303_at	0	3.08e-06	22.3	24	4833417J20Rik	RIKEN cDNA 4833417J20 gene	---	---
1419636_at	0.00132586	0.00794058	22.8	24	4833420G17Rik	RIKEN cDNA 4833420G17 gene	NP_080403.3	NM_026127
1419637_s_at	0.000744758	0.00234026	22.6	24	4833420G17Rik	RIKEN cDNA 4833420G17 gene	NP_080403.3	NM_026127
1428996_at	0.0057071	0.0213393	23.4	24	4833426J09Rik	RIKEN cDNA 4833426J09 gene	NP_001019777.1	NM_001024606
1448100_at	0.000529623	0.000626838	27.5	24	4833439L19Rik	RIKEN cDNA 4833439L19 gene	NP_598558.1	NM_133797
1427202_at	0.0131573	0.0147704	22.6	24	4833442J19Rik	RIKEN cDNA 4833442J19 gene	NP_796075.2	NM_177101
1457915_at	0.00098891	3.51e-05	21.8	24	4833442J19Rik	RIKEN cDNA 4833442J19 gene	NP_796075.2	NM_177101
1435698_at	0.00435304	0.00731073	25.2	24	4921505C17Rik	RIKEN cDNA 4921505C17 gene	NP_084444.2	NM_030168
1429106_at	0.000286744	4.71e-07	24.5	24	4921509J17Rik	RIKEN cDNA 4921509J17 gene	---	---
1432120_at	0.000744758	4.02e-05	24.4	24	4921513D11Rik	RIKEN cDNA 4921513D11 gene	XP_988013.1	XM_982919
1454136_a_at	0.00471075	7.1e-05	23	24	4921524J17Rik	RIKEN cDNA 4921524J17 gene	NP_079998.1	NM_025722
1428762_at	0.000870196	0.00113331	23.2	24	4921526G09Rik	RIKEN cDNA 4921526G09 gene	NP_080005.2	NM_025729
1429728_at	0.0204941	0.0257835	22.7	8	4930429M06Rik	RIKEN cDNA 4930429M06Rik	NP_080526.1	NM_026250
1433978_at	0.00226447	0.000187543	22.3	24	4930430F08Rik	RIKEN cDNA 4930430F08 gene	NP_780337.1	NM_175128
1453468_at	0.00200824	8.98e-05	22.4	24	4930430F08Rik	RIKEN cDNA 4930430F08 gene	NP_780337.1	NM_175128
1426655_a_at	0.0035035	0.000632348	25	24	4930504E06Rik	RIKEN cDNA 4930504E06 gene	NP_598619.2	NM_133858
1426656_at	0.00734246	0.000373425	23.9	24	4930504E06Rik	RIKEN cDNA 4930504E06 gene	NP_598619.2	NM_133858
1438321_x_at	0.00396432	7.03e-05	24.4	24	4930504E06Rik	RIKEN cDNA 4930504E06 gene	NP_598619.2	NM_133858
1437900_at	0.000606161	0.00134435	21.4	24	4930523C07Rik	RIKEN cDNA 4930523C07 gene	NP_001019641.1	NM_001024470
1431648_at	0.000286744	0.000157327	24.8	24	4930528F23Rik	RIKEN cDNA 4930528F23 gene	XP_128478.3 /// XP_919673.1 /// XP_992922.1	XM_128478 /// XM_914580 /// XM_987828
1434817_s_at	0	7.91e-07	22.4	24	4930535B03Rik	RIKEN cDNA 4930535B03 gene	XP_892420.1 /// XP_902402.1 /// XP_902413.1 /// XP_902436.1 /// XP_981883.1	XM_887327 /// XM_897309 /// XM_897320 /// XM_897343 /// XM_976789
1438561_x_at	0.00261002	0.000476696	24.2	24	4930538D17Rik	RIKEN cDNA 4930538D17 gene	NP_083462.1	NM_029186
1430154_at	0.000286744	2.05e-08	23.5	24	4930543C13Rik	RIKEN cDNA 4930543C13 gene	---	---
1439502_at	0.0448545	1.9e-05	23.4	24	4930573I19Rik	RIKEN cDNA 4930573I19 gene	XP_127142.6 /// XP_899938.1 /// XP_919997.2 /// XP_987696.1	XM_127142 /// XM_894845 /// XM_914904 /// XM_982602
1453692_at	0	5.51e-07	22.2	24	4930581F22Rik	RIKEN cDNA 4930581F22 gene	---	---
1416607_at	0.000373806	0.000521271	21.2	24	4931406C07Rik	RIKEN cDNA 4931406C07 gene	NP_598493.1	NM_133732
1454067_a_at	0.000806728	0.000321414	24.2	24	4931406C07Rik	RIKEN cDNA 4931406C07 gene	NP_598493.1	NM_133732
1431806_at	0	8.54e-08	22.3	24	4931408D14Rik	RIKEN cDNA 4931408D14 gene	---	---
1428375_at	0.00752211	0.00851031	25.3	24	4932415G12Rik	RIKEN cDNA 4932415G12 gene	---	---
1427016_at	0	3.82e-08	22.4	24	4932438A13Rik /// LOC665732	RIKEN cDNA 4932438A13 gene /// similar to CG4841-PA	XP_622891.3 /// XP_980288.1 /// XP_984131.1 /// XP_991212.1	XM_622891 /// XM_975194 /// XM_979037 /// XM_986118
1458401_at	0.00309949	2.2e-05	29	24	4932438A13Rik /// LOC671298 /// LOC676099	RIKEN cDNA 4932438A13 gene /// similar to CG15133-PA /// similar to CG15133-PA	XP_916144.2 /// XP_980288.1 /// XP_984131.1 /// XP_991176.1 /// XP_991212.1	XM_911051 /// XM_975194 /// XM_979037 /// XM_986082 /// XM_986118
1434977_at	0.000286744	0.000283567	26.2	24	4933403F05Rik	RIKEN cDNA 4933403F05 gene	NP_722489.1	NM_153794
1434978_at	0.00428749	0.00190566	25.1	24	4933403F05Rik	RIKEN cDNA 4933403F05 gene	NP_722489.1	NM_153794
1442508_at	0.0121319	0.00741	26.1	24	4933404M19Rik /// RP23-185A18.6 /// LOC216974	RIKEN cDNA 4933404M19 gene /// similar to hypothetical protein MGC39650 /// similar to proline-rich cyclin A1-interacting protein	XP_001004237.1 /// XP_001004241.1 /// XP_001004244.1 /// XP_109622.5 /// XP_147508.5	XM_001004237 /// XM_001004241 /// XM_001004244 /// XM_109622 /// XM_147508
1429029_at	0.0024788	0.000989598	23.6	24	4933405A16Rik	RIKEN cDNA 4933405A16 gene	NP_083219.2	NM_028943
1439495_at	0.00468138	0.00142449	23.8	24	4933407H18Rik	RIKEN cDNA 4933407H18 gene	XP_132005.2 /// XP_903030.1 /// XP_916712.1 /// XP_927190.1 /// XP_997946.1 /// XP_997974.1	XM_132005 /// XM_897937 /// XM_911619 /// XM_922097 /// XM_992852 /// XM_992880
1451449_at	0.000744758	0.00643485	22.9	24	4933407N01Rik	RIKEN cDNA 4933407N01 gene	NP_080021.2	NM_025745
1439497_at	0.038598	0.017359	24.6	24	4933415E08Rik	RIKEN cDNA 4933415E08 gene	---	---
1439675_at	0	1.6e-05	22.5	24	4933429D07Rik	RIKEN cDNA 4933429D07 gene	---	---
1435423_x_at	0.00814317	0.00803736	24.4	24	4933433P14Rik	RIKEN cDNA 4933433P14 gene	NP_848728.1	NM_178613
1448729_a_at	0.00679297	0.000260477	24.8	24	4-Sep	septin 4	NP_035259.1	NM_011129
1455422_x_at	0.00340964	0.00251779	24.8	24	4-Sep	septin 4	NP_035259.1	NM_011129
1454786_at	0.00261002	0.00823651	25.1	24	5031439G07Rik	RIKEN cDNA 5031439G07 gene	NP_001028445.1	NM_001033273
1436999_at	0	2.99e-12	24.2	24	5033414K04Rik	RIKEN cDNA 5033414K04 gene	NP_001003948.1	NM_001003948
1452813_a_at	0.000606161	0.000618493	22.5	24	5033428A16Rik	RIKEN cDNA 5033428A16 gene	NP_083350.1	NM_029074
1428663_at	0	2.13e-06	22.7	24	5133401H06Rik	RIKEN cDNA 5133401H06 gene	---	---
1429900_at	0.0218575	0.0312348	24.4	24	5330406M23Rik	RIKEN cDNA 5330406M23 gene	---	---
1439096_at	0	6.03e-07	25.9	24	5330420D20Rik	RIKEN cDNA 5330420D20 gene	NP_081718.2	NM_027442
1451650_at	0	5.11e-07	24.7	24	5330420D20Rik	RIKEN cDNA 5330420D20 gene	NP_081718.2	NM_027442
1431109_at	0.00267602	0.00706604	20.8	24	5430406M13Rik	RIKEN cDNA 5430406M13 gene	XP_484730.1 /// XP_917180.1 /// XP_996798.1	XM_484730 /// XM_912087 /// XM_991704
1456210_at	0.00375118	2.37e-07	23.2	24	5430407P10Rik	RIKEN cDNA 5430407P10 gene	NP_659132.1	NM_144883
1428419_at	0.00931111	0.029762	22.8	24	5430411K18Rik	RIKEN cDNA 5430411K18 gene	XP_921375.2 /// XP_978513.1 /// XP_978625.1	XM_916282 /// XM_973419 /// XM_973531
1434756_at	0.00361297	0.00156844	21.3	24	5430421B17	hypothetical protein 5430421B17	---	---
1430345_at	0	0.000123393	21.9	24	5530402H23Rik	RIKEN cDNA 5530402H23 gene	---	---
1460656_a_at	0.00685415	0.00219769	21.1	24	5630401J11Rik	RIKEN cDNA 5630401J11 gene	NP_598875.2	NM_134114
1429537_at	0.0132274	0.00294394	25.2	24	5730406M06Rik	RIKEN cDNA 5730406M06 gene	XP_283936.1 /// XP_889812.1 /// XP_900726.2 /// XP_900757.1 /// XP_900771.1 /// XP_900780.1 /// XP_900836.1 /// XP_900850.2 /// XP_912699.1 /// XP_925558.1 /// XP_925575.1 /// XP_925588.1 /// XP_925607.1 /// XP_925614.1 /// XP_925627.1 /// XP_982501.1 ///	XM_283936 /// XM_884719 /// XM_895633 /// XM_895664 /// XM_895678 /// XM_895687 /// XM_895743 /// XM_895757 /// XM_907606 /// XM_920465 /// XM_920482 /// XM_920495 /// XM_920514 /// XM_920521 /// XM_920534 /// XM_977407 /// XM_977448 /// XM_977482 /// XM_
1435079_at	0.0220102	0.0497388	25.9	24	5730406M06Rik	RIKEN cDNA 5730406M06 gene	XP_283936.1 /// XP_889812.1 /// XP_900726.2 /// XP_900757.1 /// XP_900771.1 /// XP_900780.1 /// XP_900836.1 /// XP_900850.2 /// XP_912699.1 /// XP_925558.1 /// XP_925575.1 /// XP_925588.1 /// XP_925607.1 /// XP_925614.1 /// XP_925627.1 /// XP_982501.1 ///	XM_283936 /// XM_884719 /// XM_895633 /// XM_895664 /// XM_895678 /// XM_895687 /// XM_895743 /// XM_895757 /// XM_907606 /// XM_920465 /// XM_920482 /// XM_920495 /// XM_920514 /// XM_920521 /// XM_920534 /// XM_977407 /// XM_977448 /// XM_977482 /// XM_
1433771_at	0.0280157	0.000192572	25.9	24	5730446C15Rik	RIKEN cDNA 5730446C15 gene	NP_666208.2	NM_146096
1454724_x_at	0.0265859	0.000500009	23.7	24	5730446C15Rik	RIKEN cDNA 5730446C15 gene	NP_666208.2	NM_146096
1415730_at	0.043576	0.0316823	25	24	5730453I16Rik	RIKEN cDNA 5730453I16 gene	NP_758506.2	NM_172302
1438408_at	0.00563374	6.14e-05	24.2	24	5730467H21Rik	RIKEN cDNA 5730467H21 gene	NP_780479.1	NM_175270
1437298_at	0.0378238	0.0390611	23.8	24	5730509C05Rik	RIKEN cDNA 5730509C05 gene	NP_922922.1	NM_197940
1416634_at	0.000286744	0.000210091	22.1	24	5730536A07Rik	RIKEN cDNA 5730536A07 gene	NP_080911.1	NM_026635
1455679_at	0.0400765	0.0072784	27.1	24	5830411E10Rik	RIKEN cDNA 5830411E10 gene	NP_082972.1	NM_028696
1434659_at	0.00520672	0.00238783	25.5	24	5830411G16Rik	RIKEN cDNA 5830411G16 gene	XP_132538.5 /// XP_912965.2 /// XP_991721.1	XM_132538 /// XM_907872 /// XM_986627
1425185_at	0	7.07e-16	23.6	24	5830417C01Rik	RIKEN cDNA 5830417C01 gene	NP_077244.1	NM_024282
1451621_at	0	4.48e-13	22.4	24	5830417C01Rik	RIKEN cDNA 5830417C01 gene	NP_077244.1	NM_024282
1434161_at	0.0194332	0.0116848	22.2	24	5830457H20Rik	RIKEN cDNA 5830457H20 gene	NP_776117.1	NM_173756
1428843_at	0	2.55e-07	21.8	24	5-Mar	membrane-associated ring finger (C3HC4) 5	NP_081590.2	NM_027314
1452925_a_at	0.000286744	0.000332191	20.5	24	5-Mar	membrane-associated ring finger (C3HC4) 5	NP_081590.2	NM_027314
1426451_at	0.0146944	0.0262593	24.2	24	6030465E24Rik	RIKEN cDNA 6030465E24 gene	XP_909344.1	XM_904251
1441972_at	0.0118524	0.0146851	24.5	24	6230424C14Rik	RIKEN cDNA 6230424C14 gene	---	---
1428831_at	0.00585064	0.00391014	25.9	24	6230429P13Rik	RIKEN cDNA 6230429P13 gene	---	---
1429723_at	0.000286744	0.00154679	23.4	24	6330409N04Rik	RIKEN cDNA 6330409N04 gene	NP_079973.1	NM_025697
1434277_a_at	0.00252123	2.06e-10	23.1	24	6430570G24	hypothetical protein 6430570G24	---	---
1454901_at	0.00132586	1.13e-08	23.5	24	6430570G24	hypothetical protein 6430570G24	---	---
1456096_at	0.00281223	1.09e-06	24.5	24	6430573F11Rik	RIKEN cDNA 6430573F11 gene	NP_795926.2	NM_176952
1451456_at	0.00172132	7.86e-05	24.5	24	6430706D22Rik	RIKEN cDNA 6430706D22 gene	NP_941054.1	NM_198652
1429146_at	0.00595541	0.0246866	21.8	24	6620401M08Rik	RIKEN cDNA 6620401M08 gene	---	---
1453049_at	0.0262734	0.0309864	23.5	24	6620401M08Rik	RIKEN cDNA 6620401M08 gene	---	---
1428829_at	0.000178249	0.00012054	24.1	24	6820401H01Rik	RIKEN cDNA 6820401H01 gene	---	---
1433834_at	0.00267602	0.0181035	22.6	24	6-Mar	membrane-associated ring finger (C3HC4) 6	NP_766194.2	NM_172606
1420609_at	0.000178249	1.05e-06	24.9	24	7-Mar	membrane-associated ring finger (C3HC4) 7	NP_065600.1	NM_020575
1436893_a_at	0.000455515	0.000110852	24.7	24	7-Mar	membrane-associated ring finger (C3HC4) 7	NP_065600.1	NM_020575
1429619_a_at	0.0191409	0.0363896	26.9	24	8430406I07Rik	RIKEN cDNA 8430406I07 gene	NP_083260.1	NM_028984
1429284_at	0.00401934	0.00955442	23.7	24	8430436F23Rik	RIKEN cDNA 8430436F23 gene	---	---
1452761_a_at	0.0482263	0.00491194	24.3	24	8430436O14Rik	RIKEN cDNA 8430436O14 gene	---	---
1428385_at	0.00516297	0.0012194	27.4	24	8-Mar	membrane-associated ring finger (C3HC4) 8	NP_082196.1	NM_027920
1435689_at	0.00324839	0.00158711	23.7	24	9030025P20Rik	RIKEN cDNA 9030025P20 gene	NP_001030063.1 /// NP_001034641.1	NM_001034891 /// NM_001039552
1455263_at	0.00167354	0.000309751	25.2	24	9030625A04Rik	RIKEN cDNA 9030625A04 gene	NP_766076.1	NM_172488
1417272_at	0.0035401	0.00149005	23.9	24	9130005N14Rik	RIKEN cDNA 9130005N14 gene	NP_080943.2	NM_026667
1441904_x_at	0.00318188	0.00279356	23.2	24	9130005N14Rik	RIKEN cDNA 9130005N14 gene	NP_080943.2	NM_026667
1415705_at	0.00226447	0.00215528	26	24	9130011J15Rik	RIKEN cDNA 9130011J15 gene	NP_765984.1	NM_172396
1429272_a_at	0.0277421	0.023999	26.2	24	9130022K13Rik /// 2210421G13Rik /// LOC193676 /// LOC666661 /// LOC672691	RIKEN cDNA 9130022K13 gene /// RIKEN cDNA 2210421G13 gene /// hypothetical protein LOC193676 /// similar to apolipoprotein L, 3 (predicted) /// similar to apolipoprotein L, 3 (predicted)	NP_083695.1 /// NP_780600.1 /// XP_001003829.1 /// XP_916500.1 /// XP_990342.1	NM_029419 /// NM_175391 /// XM_001003829 /// XM_911407 /// XM_985248 /// XR_003951
1453080_at	0.00393357	0.000221207	26	24	9130022K13Rik /// LOC672691	RIKEN cDNA 9130022K13 gene /// similar to apolipoprotein L, 3 (predicted)	NP_083695.1	NM_029419 /// XR_003951
1426862_at	0.00417457	0.00075838	27.2	24	9130023F12Rik	RIKEN cDNA 9130023F12 gene	NP_852076.1	NM_181411
1446368_at	0	7.34e-11	23.3	24	9130221J18Rik	RIKEN cDNA 9130221J18 gene	---	---
1439038_at	0.01907	0.00241658	25.3	24	9130227C08Rik	RIKEN cDNA 9130227C08Rik gene	NP_081419.1	NM_027143
1457403_at	0.0148613	0.00036004	25.6	24	9130409I23Rik	RIKEN cDNA 9130409I23 gene	NP_001028991.1	NM_001033819
1452008_at	0	5.13e-06	23.9	24	9130422G05Rik	RIKEN cDNA 9130422G05 gene	NP_080058.2	NM_025782
1452009_at	0	0.000234711	23.3	24	9130422G05Rik	RIKEN cDNA 9130422G05 gene	NP_080058.2	NM_025782
1457671_at	0	8.82e-09	22.4	24	9330120H11Rik	RIKEN cDNA 9330120H11 gene	NP_796003.1	NM_177029
1429749_at	0	0.00101402	24.1	24	9330180L21Rik	RIKEN cDNA 9330180L21 gene	NP_780463.1	NM_175254
1433598_at	0.00122202	0.000134433	25.5	24	9430010O03Rik	RIKEN cDNA 9430010O03 gene	NP_789819.1	NM_176849
1424212_at	0.000455515	7.68e-08	28	24	9430023L20Rik	RIKEN cDNA 9430023L20 gene	NP_080842.1	NM_026566
1436316_at	0	7.77e-05	22.1	24	9430029L20Rik	RIKEN cDNA 9430029L20 gene	---	---
1435159_at	0.0224143	0.0148281	28.7	24	9430038I01Rik	RIKEN cDNA 9430038I01 gene	XP_133909.4 /// XP_899866.1 /// XP_906988.1 /// XP_906993.1 /// XP_922856.1 /// XP_930307.1 /// XP_930316.1 /// XP_930319.1 /// XP_999114.1 /// XP_999136.1 /// XP_999154.1 /// XP_999173.1	XM_133909 /// XM_894773 /// XM_901895 /// XM_901900 /// XM_917763 /// XM_925214 /// XM_925223 /// XM_925226 /// XM_994020 /// XM_994042 /// XM_994060 /// XM_994079
1427957_at	0.0433914	0.0192346	23.6	24	9530008L14Rik	RIKEN cDNA 9530008L14 gene	NP_780626.1	NM_175417
1456181_at	0.00991999	3.11e-06	25.9	24	9530020G05Rik	RIKEN cDNA 9530020G05 gene	NP_001013384.1	NM_001013366
1417212_at	0	7.39e-12	23.3	24	9530058B02Rik	RIKEN cDNA 9530058B02 gene	NP_080909.1	NM_026633
1427108_at	0.00928105	0.0279752	22.9	24	9530068E07Rik	RIKEN cDNA 9530068E07 gene	NP_694757.1	NM_153117
1455680_at	0.000373806	1.17e-05	23.6	24	9630025H16Rik	RIKEN cDNA 9630025H16 gene	---	---
1436183_at	0	1.1e-06	23.2	24	9830115L13Rik	RIKEN cDNA 9830115L13 gene	---	---
1425577_at	0.000744758	0.00195307	25.8	24	9830124H08Rik	RIKEN cDNA 9830124H08 gene	NP_659091.2	NM_144842
1442007_at	0.000455515	0.000655309	24.9	24	9830124H08Rik	RIKEN cDNA 9830124H08 gene	NP_659091.2	NM_144842
1425156_at	0.00233818	0.0219056	22.6	24	9830147J24Rik	RIKEN cDNA 9830147J24 gene	NP_663520.1	NM_145545
1434380_at	0.000286744	4.36e-05	26.2	24	9830147J24Rik	RIKEN cDNA 9830147J24 gene	NP_663520.1	NM_145545
1435695_a_at	0.00162701	9.36e-07	22.6	24	A030007L17Rik	RIKEN cDNA A030007L17 gene	NP_080913.1	NM_026637
1428909_at	0.0193036	0.00470774	25.6	24	A130040M12Rik	RIKEN cDNA A130040M12 gene	---	NR_002860
1419824_a_at	0.00067503	1.83e-06	23.3	24	A230062G08Rik	RIKEN cDNA A230062G08 gene	NP_776126.1	NM_173765
1454682_at	0.00337238	0.00823143	22.2	24	A430005L14Rik	RIKEN cDNA A430005L14 gene	NP_780496.1	NM_175287
1434191_at	0.00409851	0.000502354	22.7	24	A530016O06Rik	RIKEN cDNA A530016O06 gene	NP_848882.1	NM_178767
1435036_at	0.000178249	4.11e-06	23.5	24	A530050D06Rik	RIKEN cDNA A530050D06 gene	XP_203596.5 /// XP_907183.1 /// XP_907188.1 /// XP_920629.1 /// XP_928881.1 /// XP_928896.1 /// XP_928900.1 /// XP_988252.1 /// XP_988291.1	XM_203596 /// XM_902090 /// XM_902095 /// XM_915536 /// XM_923788 /// XM_923803 /// XM_923807 /// XM_983158 /// XM_983197
1455508_at	0.00200824	0.00728004	23	24	A530082C11Rik	RIKEN cDNA A530082C11 gene	NP_796160.1	NM_177186
1435596_at	0.000455515	0.000105908	25	24	A530088I07Rik	RIKEN cDNA A530088I07 gene	NP_780646.1	NM_175437
1437127_at	0.00509202	0.00144973	25.2	24	A630033E08Rik	RIKEN cDNA A630033E08 gene	NP_796332.1	NM_177358
1437128_a_at	0.00393357	0.000531648	25.6	24	A630033E08Rik	RIKEN cDNA A630033E08 gene	NP_796332.1	NM_177358
1419924_at	0.0106982	0.0106746	23.8	24	A730024A03Rik	RIKEN cDNA A730024A03 gene	NP_776114.2	NM_173753
1434405_at	0.00217285	0.00227447	24.4	12	A730024A03Rik	RIKEN cDNA A730024A03 gene	NP_776114.2	NM_173753
1449668_s_at	0.00132586	5.31e-05	22.7	24	A730024A03Rik	RIKEN cDNA A730024A03 gene	NP_776114.2	NM_173753
1456537_at	0.00577072	1.11e-05	23.1	24	A930033H14Rik	RIKEN cDNA A930033H14 gene	---	XR_002305 /// XR_004491 /// XR_005131
1459145_at	0	3.99e-11	23.1	24	A930033H14Rik	RIKEN cDNA A930033H14 gene	---	XR_002305 /// XR_004491 /// XR_005131
1427243_at	0.000286744	2.33e-06	24.1	24	AA536743	expressed sequence AA536743	NP_666035.1	NM_145923
1452359_at	0.000529623	4.36e-07	24.6	24	AA536743	expressed sequence AA536743	NP_666035.1	NM_145923
1460342_s_at	0.0360899	0.0409688	25.8	24	AA536749	expressed sequence AA536749	NP_036157.1 /// NP_957697.1	NM_012027 /// NM_201245
1423797_at	0.00098891	0.00157893	23.2	24	Aacs	acetoacetyl-CoA synthetase	NP_084486.1	NM_030210
1456081_a_at	0.000606161	0.00156892	24.7	24	Aacs	acetoacetyl-CoA synthetase	NP_084486.1	NM_030210
1435135_at	0.00340964	0.0410899	23.6	24	Aadacl1	arylacetamide deacetylase-like 1	NP_848887.1	NM_178772
1455227_at	0	2.54e-05	23.7	24	Aadacl1	arylacetamide deacetylase-like 1	NP_848887.1	NM_178772
1428756_at	0.000286744	0.00259741	21.8	24	Aasdhppt	aminoadipate-semialdehyde dehydrogenase-phosphopantetheinyl transferase	NP_080552.2	NM_026276
1433855_at	0.00243247	0.0033694	23	24	Abat	4-aminobutyrate aminotransferase	NP_766549.2	NM_172961
1427371_at	0.00390031	0.00213327	21.1	24	Abca8a	ATP-binding cassette, sub-family A (ABC1), member 8a	NP_694785.1	NM_153145
1427546_at	0	3.98e-09	23.8	24	Abca8b	ATP-binding cassette, sub-family A (ABC1), member 8b	NP_038879.1	NM_013851
1449817_at	0	1.57e-12	24.6	24	Abcb11	ATP-binding cassette, sub-family B (MDR/TAP), member 11	NP_066302.1	NM_021022
1419758_at	0.0281603	0.000151992	22.2	24	Abcb1a	ATP-binding cassette, sub-family B (MDR/TAP), member 1A	NP_035206.1	NM_011076
1419759_at	0.000178249	1.5e-06	22.3	24	Abcb1a	ATP-binding cassette, sub-family B (MDR/TAP), member 1A	NP_035206.1	NM_011076
1449818_at	0	5.53e-07	23.1	24	Abcb4	ATP-binding cassette, sub-family B (MDR/TAP), member 4	NP_032856.1	NM_008830
1450109_s_at	0.000178249	0.000160071	22.3	24	Abcc2	ATP-binding cassette, sub-family C (CFTR/MRP), member 2	NP_038834.1	NM_013806
1419748_at	0	0.000194196	21.8	24	Abcd2	ATP-binding cassette, sub-family D (ALD), member 2	NP_036124.2	NM_011994
1438431_at	0.0026311	4.19e-07	22.6	24	Abcd2	ATP-binding cassette, sub-family D (ALD), member 2	NP_036124.2	NM_011994
1456812_at	0.00122202	0.0256017	21.8	24	Abcd2	ATP-binding cassette, sub-family D (ALD), member 2	NP_036124.2	NM_011994
1416014_at	0.00396432	0.00691154	21.8	24	Abce1	ATP-binding cassette, sub-family E (OABP), member 1	NP_056566.1	NM_015751
1416015_s_at	0.00142226	0.00480146	21.3	24	Abce1	ATP-binding cassette, sub-family E (OABP), member 1	NP_056566.1	NM_015751
1420157_s_at	0.00816731	0.00870874	21.6	24	Abcf1	ATP-binding cassette, sub-family F (GCN20), member 1	NP_038882.1	NM_013854
1422906_at	0.00545396	0.0202072	22.1	24	Abcg2	ATP-binding cassette, sub-family G (WHITE), member 2	NP_036050.1	NM_011920
1419393_at	0	9.77e-17	23	24	Abcg5	ATP-binding cassette, sub-family G (WHITE), member 5	NP_114090.1	NM_031884
1420656_at	0	7.48e-07	22.4	24	Abcg8	ATP-binding cassette, sub-family G (WHITE), member 8	NP_080456.1	NM_026180
1427958_at	0.00848852	0.0366671	24.7	24	Abhd10	abhydrolase domain containing 10	NP_766099.2	NM_172511
1428273_at	0.00942615	0.0379109	21.6	24	Abhd13	abhydrolase domain containing 13	XP_133990.2 /// XP_911319.1 /// XP_981324.1	XM_133990 /// XM_906226 /// XM_976230
1416315_at	0.0348287	0.0259014	22.7	24	Abhd4	abhydrolase domain containing 4	NP_598837.1	NM_134076
1439259_x_at	0.000455515	8.34e-05	22.1	24	Abhd4	abhydrolase domain containing 4	NP_598837.1	NM_134076
1419103_a_at	0	3.81e-14	24.4	24	Abhd6	abhydrolase domain containing 6	NP_079617.2	NM_025341
1419104_at	0.00132586	4.5e-11	23.3	24	Abhd6	abhydrolase domain containing 6	NP_079617.2	NM_025341
1423177_a_at	0.000529623	0.000193761	22.1	24	Abi1	abl-interactor 1	NP_031406.1	NM_007380
1417000_at	0.00098891	0.00057326	23.3	24	Abtb1	ankyrin repeat and BTB (POZ) domain containing 1	NP_084527.1	NM_030251
1433453_a_at	0	3.38e-09	23.8	24	Abtb2	ankyrin repeat and BTB (POZ) domain containing 2	NP_849221.2	NM_178890
1433454_at	0.000744758	3.24e-08	25.4	24	Abtb2	ankyrin repeat and BTB (POZ) domain containing 2	NP_849221.2	NM_178890
1433545_s_at	0.000806728	0.000318528	20.8	24	Acad11	acyl-Coenzyme A dehydrogenase family, member 11	NP_780533.2	NM_175324
1454647_at	0.00217285	0.0116858	21.5	24	Acad11	acyl-Coenzyme A dehydrogenase family, member 11	NP_780533.2	NM_175324
1419261_at	0.0258845	0.00826965	23.4	24	Acad8	acyl-Coenzyme A dehydrogenase family, member 8	NP_080138.1	NM_025862
1435630_s_at	0.00122202	9.69e-07	26.2	24	Acat2	acetyl-Coenzyme A acetyltransferase 2	NP_033364.1	NM_009338
1425195_a_at	0	1.77e-11	24.6	24	Acat2 /// Acat3	acetyl-Coenzyme A acetyltransferase 2 /// acetyl-Coenzyme A acetyltransferase 3	NP_033364.1 /// NP_694791.1	NM_009338 /// NM_153151
1428236_at	0.0104678	0.00145415	26.9	24	Acbd5	acyl-Coenzyme A binding domain containing 5	NP_083069.1	NM_028793
1425326_at	0.00509202	0.000117358	26.2	24	Acly	ATP citrate lyase	NP_598798.1	NM_134037
1439459_x_at	0.0250383	0.000456981	24.8	24	Acly	ATP citrate lyase	NP_598798.1	NM_134037
1451666_at	0.0234697	0.000119133	25.7	24	Acly	ATP citrate lyase	NP_598798.1	NM_134037
1456614_at	0.0391656	0.0496299	24.7	24	Acn9	ACN9 homolog (S. cerevisiae)	XP_355744.1 /// XP_910478.1 /// XP_990689.1	XM_355744 /// XM_905385 /// XM_985595
1449065_at	0.000178249	5.81e-05	28.2	24	Acot1	acyl-CoA thioesterase 1	NP_036136.1	NM_012006
1422997_s_at	0.000178249	2.89e-05	27.4	24	Acot1 /// Acot2	acyl-CoA thioesterase 1 /// acyl-CoA thioesterase 2	NP_036136.1 /// NP_598949.2	NM_012006 /// NM_134188
1419395_at	0	3.4e-07	21.9	24	Acot12	acyl-CoA thioesterase 12	NP_083066.1	NM_028790
1449457_at	0	0.00119515	20.9	24	Acot12	acyl-CoA thioesterase 12	NP_083066.1	NM_028790
1422925_s_at	0.000178249	1.49e-08	22.1	24	Acot3	acyl-CoA thioesterase 3	NP_599007.1	NM_134246
1443147_at	0.000178249	4.23e-09	21.9	24	Acot3	Acyl-CoA thioesterase 3	NP_599007.1	NM_134246
1422076_at	0.000286744	4.99e-05	22.3	24	Acot4	acyl-CoA thioesterase 4	NP_599008.2	NM_134247
1422077_at	0	1.86e-07	22.7	24	Acot4	acyl-CoA thioesterase 4	NP_599008.2	NM_134247
1420673_a_at	0	1.7e-08	25.4	24	Acox2	acyl-Coenzyme A oxidase 2, branched chain	NP_444345.1	NM_053115
1441975_at	0.00137423	0.00296787	22.6	24	Acpp	acid phosphatase, prostate	NP_062781.2 /// NP_997551.1	NM_019807 /// NM_207668
1452771_s_at	0.00727709	0.0221734	25.4	24	Acsl3	acyl-CoA synthetase long-chain family member 3	NP_001028778.1 /// NP_083093.2	NM_001033606 /// NM_028817
1418911_s_at	0	2.07e-05	25.6	24	Acsl4	acyl-CoA synthetase long-chain family member 4	NP_001028772.1 /// NP_062350.3 /// NP_997508.1	NM_001033600 /// NM_019477 /// NM_207625
1433531_at	0	1.63e-07	24	24	Acsl4	acyl-CoA synthetase long-chain family member 4	NP_001028772.1 /// NP_062350.3 /// NP_997508.1	NM_001033600 /// NM_019477 /// NM_207625
1451828_a_at	0	1.42e-05	26.8	24	Acsl4	acyl-CoA synthetase long-chain family member 4	NP_001028772.1 /// NP_062350.3 /// NP_997508.1	NM_001033600 /// NM_019477 /// NM_207625
1428082_at	0.00172132	1.5e-07	28.5	24	Acsl5	acyl-CoA synthetase long-chain family member 5	NP_082252.1	NM_027976
1460052_at	0.00292509	9.58e-07	22.8	24	Acsm1	Acyl-CoA synthetase medium-chain family member 1	NP_473435.1	NM_054094
1425559_a_at	0.00152407	2.04e-06	23.4	24	Acsm3	acyl-CoA synthetase medium-chain family member 3	NP_058566.3 /// NP_997606.2 /// NP_997607.2	NM_016870 /// NM_212441 /// NM_212442
1422478_a_at	0.00401934	1.43e-07	22.3	24	Acss2	acyl-CoA synthetase short-chain family member 2	NP_062785.2	NM_019811
1422479_at	0.00137423	2.46e-09	26.4	24	Acss2	acyl-CoA synthetase short-chain family member 2	NP_062785.2	NM_019811
1428585_at	0	0.0293231	21.5	24	Actn1	actinin, alpha 1	NP_598917.1	NM_134156
1434968_a_at	0.00267602	0.0105539	25.3	24	Actr3	ARP3 actin-related protein 3 homolog (yeast)	NP_076224.1	NM_023735
1428502_at	0.0101366	0.000105938	23.6	24	Actr6	ARP6 actin-related protein 6 homolog (yeast)	NP_080190.1	NM_025914
1433725_at	0.00132586	0.027583	21.6	24	Acvr1b	activin A receptor, type 1B	NP_031421.1	NM_007395
1419173_at	0	8.02e-09	24.6	24	Acy1	aminoacylase 1	NP_079647.1	NM_025371
1436753_at	0	1.37e-07	24.3	24	Adck5	aarF domain containing kinase 5	NP_766548.1	NM_172960
1418586_at	0	0.000276538	24	24	Adcy9	adenylate cyclase 9	NP_033754.1	NM_009624
1450054_at	0.00272107	0.00904909	21.9	24	Add1	adducin 1 (alpha)	NP_001019629.1 /// NP_038485.1	NM_001024458 /// NM_013457
1448318_at	0.00396432	7.76e-05	22.9	24	Adfp	adipose differentiation related protein	NP_031434.2	NM_007408
1416225_at	0.000744758	5.28e-05	25.2	24	Adh1	alcohol dehydrogenase 1 (class I)	NP_031435.1	NM_007409
1422070_at	0	1.64e-05	25	24	Adh4	alcohol dehydrogenase 4 (class II), pi polypeptide	NP_036126.1	NM_011996
1431817_at	0.0486254	0.0190725	23.2	24	Adh6-ps1	alcohol dehydrogenase 6 (class V), pseudogene 1	---	---
1416319_at	0.00775228	0.00305705	22.9	24	Adk	adenosine kinase	NP_598840.1	NM_134079
1435495_at	0	8.52e-07	23.7	24	Adora1	adenosine A1 receptor	NP_001008533.1 /// NP_001034599.1	NM_001008533 /// NM_001039510
1448333_at	0.0057071	1.68e-06	24.8	24	Adprh	ADP-ribosylarginine hydrolase	NP_031440.1	NM_007414
1438170_x_at	0.00152407	0.00229437	22.7	24	Adrm1	adhesion regulating molecule 1	NP_062796.2	NM_019822
1460726_at	0.0129942	0.0202437	25.2	24	Adss	adenylosuccinate synthetase, non muscle	NP_031448.2	NM_007422
1450031_at	0.00252123	0.00172103	22.4	24	Aff4	AF4/FMR2 family, member 4	NP_291043.1	NM_033565
1427207_s_at	0.000286744	0.02514	21.4	24	Afg3l2	AFG3(ATPase family gene 3)-like 2 (yeast)	XP_001000481.1 /// XP_128950.5	XM_001000481 /// XM_128950
1431722_a_at	0	7.48e-12	24.9	24	Afmid	arylformamidase	NP_082103.1	NM_027827
1429083_at	0	0.00120874	20.8	24	Agl	amylo-1,6-glucosidase, 4-alpha-glucanotransferase	XP_131166.5 /// XP_899265.1 /// XP_906420.1 /// XP_906433.1 /// XP_906443.1 /// XP_906447.1 /// XP_906450.1 /// XP_906452.1 /// XP_906456.1 /// XP_920696.1 /// XP_928923.1 /// XP_928936.1 /// XP_928946.1 /// XP_928950.1 /// XP_928955.1 /// XP_928960.1 ///	XM_131166 /// XM_894172 /// XM_901327 /// XM_901340 /// XM_901350 /// XM_901354 /// XM_901357 /// XM_901359 /// XM_901363 /// XM_915603 /// XM_923830 /// XM_923843 /// XM_923853 /// XM_923857 /// XM_923862 /// XM_923867 /// XM_980455 /// XM_992145 /// XM_
1428821_at	0	8.3e-15	24.2	24	Agpat2	1-acylglycerol-3-phosphate O-acyltransferase 2 (lysophosphatidic acid acyltransferase, beta)	NP_080488.1	NM_026212
1436276_at	0.00759515	0.0126365	21.4	24	Agpat6	1-acylglycerol-3-phosphate O-acyltransferase 6 (lysophosphatidic acid acyltransferase, zeta)	NP_061213.2	NM_018743
1450776_at	0.000455515	0.000150949	21.1	24	Agpat6	1-acylglycerol-3-phosphate O-acyltransferase 6 (lysophosphatidic acid acyltransferase, zeta)	NP_061213.2	NM_018743
1436739_at	0.000870196	0.000117728	24.5	24	Agtr1a	angiotensin II receptor, type 1a	NP_796296.1	NM_177322
1418833_at	0	2.27e-14	24.1	24	Agxt	alanine-glyoxylate aminotransferase	NP_057911.1	NM_016702
1424712_at	0	2.36e-11	23.7	24	Ahctf1	AT hook containing transcription factor 1	NP_080651.1	NM_026375
1451459_at	0.000286744	8.81e-10	22.1	24	Ahctf1	AT hook containing transcription factor 1	NP_080651.1	NM_026375
1417125_at	0.00116428	0.00710341	22.2	24	Ahcy	S-adenosylhomocysteine hydrolase	NP_057870.2	NM_016661
1428057_a_at	0.00181821	3.75e-05	22.8	24	Ahnak	AHNAK nucleoprotein (desmoyokin)	NP_001035048.1 /// NP_033773.1	NM_001039959 /// NM_009643
1424147_at	0	4.18e-08	25	24	Ahsa1	AHA1, activator of heat shock protein ATPase homolog 1 (yeast)	NP_666148.1	NM_146036
1457721_at	0	3.68e-05	22.1	24	AI118064	Expressed sequence AI118064	---	---
1435007_s_at	0	1.29e-07	22.6	24	AI132487	expressed sequence AI132487	NP_001012310.1	NM_001012310
1440327_at	0	3.3e-08	22.6	24	AI195470	expressed sequence AI195470	---	---
1433784_at	0.00721033	0.0476283	24.3	24	AI265322	expressed sequence AI265322	---	---
1436185_at	0.0285962	0.0220261	23.5	24	AI314180	expressed sequence AI314180	NP_759013.2	NM_172381
1449614_s_at	0.00627602	0.00931366	27.3	24	AI314976 /// LOC672876	expressed sequence AI314976 /// similar to Protein C6orf130 homolog	NP_997102.1 /// XP_001004071.1 /// XP_001004076.1	NM_207219 /// XM_001004071 /// XM_001004076
1438199_at	0.00162701	0.00328653	21.3	24	AI316807	expressed sequence AI316807	NP_001012685.1	NM_001012667
1442124_at	0.000870196	6.06e-07	24.6	24	AI450326	expressed sequence AI450326	---	---
1423876_at	0.00417457	0.00827742	24.2	24	AI450540	expressed sequence AI450540	NP_663480.2	NM_145505
1455429_at	0	0.000967733	22	24	AI450540	expressed sequence AI450540	NP_663480.2	NM_145505
1437176_at	0.00340964	0.00823672	25.8	24	AI451557	expressed sequence AI451557	NP_001028379.1	NM_001033207
1435665_at	0.00110796	0.00293425	26.7	24	AI451617	expressed sequence AI451617	NP_954597.1	NM_199146
1435181_at	0.000606161	6.44e-05	22.2	24	AI461788	expressed sequence AI461788	NP_766302.1	NM_172714
1423612_at	0.00517861	0.0117528	26.6	24	AI462438	expressed sequence AI462438	NP_598601.1	NM_133840
1455152_at	0.00471075	0.0150337	22.7	24	AI462493	expressed sequence AI462493	XP_892173.1 /// XP_912938.1 /// XP_988050.1	XM_887080 /// XM_907845 /// XM_982956
1455320_at	0	1.76e-17	23.4	24	AI480535	expressed sequence AI480535	---	---
1433897_at	0.00577072	0.00585025	21.5	12	AI597468	expressed sequence AI597468	NP_001013046.1	NM_001013028
1452152_at	0.00658001	0.000314613	23.4	24	AI642036	expressed sequence AI642036	XP_913185.2 /// XP_982803.1 /// XP_988928.1	XM_908092 /// XM_977709 /// XM_983834
1434447_at	0.000744758	0.011957	22.2	24	AI838057	expressed sequence AI838057	---	---
1448034_at	0	5.54e-15	24.2	24	AI842396	expressed sequence AI842396	NP_998894.1	NM_213729
1455340_at	0	7.25e-05	22.5	24	AI852444	Expressed sequence AI852444	---	---
1457717_at	0.0302462	0.000528914	26.8	24	AI987986	expressed sequence AI987986	---	---
1448450_at	0	1.17e-13	23.1	24	Ak2	adenylate kinase 2	NP_001029138.1 /// NP_058591.2	NM_001033966 /// NM_016895
1448451_at	0	4.03e-05	21.7	24	Ak2	adenylate kinase 2	NP_001029138.1 /// NP_058591.2	NM_001033966 /// NM_016895
1423717_at	0.021709	0.0153521	24.1	24	Ak3	adenylate kinase 3	NP_067274.1	NM_021299
1421829_at	0.00122202	0.00204303	25.2	24	Ak3l1	adenylate kinase 3 alpha-like 1	NP_033777.1	NM_009647
1421830_at	0	4.08e-12	23.1	24	Ak3l1	adenylate kinase 3 alpha-like 1	NP_033777.1	NM_009647
1450387_s_at	0	4.46e-13	23	24	Ak3l1	adenylate kinase 3 alpha-like 1	NP_033777.1	NM_009647
1434764_at	0.000286744	3.6e-05	23.1	24	Akap11	A kinase (PRKA) anchor protein 11	XP_001001499.1 /// XP_001002157.1 /// XP_920371.2	XM_001001499 /// XM_001002157 /// XM_915278
1435769_at	0.000870196	0.00327831	26.8	24	Akap9	A kinase (PRKA) anchor protein (yotiao) 9	NP_919444.1	NM_194462
1423611_at	0.000806728	0.00731958	28.6	24	Akp2	alkaline phosphatase 2, liver	NP_031457.1	NM_007431
1422000_at	0.0198753	0.000802415	23.3	24	Akr1c12	aldo-keto reductase family 1, member C12	NP_038805.2	NM_013777
1418979_at	0.0252585	2.16e-05	24.3	24	Akr1c14	aldo-keto reductase family 1, member C14	NP_598833.1	NM_134072
1455454_at	0	1.23e-11	22.9	24	Akr1c19	aldo-keto reductase family 1, member C19	NP_001013807.1	NM_001013785
1422061_at	0.000870196	0.000994904	25.5	24	Akr1c20	aldo-keto reductase family 1, member C20	NP_473421.1	NM_054080
1425387_at	0.00314249	0.013594	21.4	24	Akr1c20	aldo-keto reductase family 1, member C20	NP_473421.1	NM_054080
1425771_at	0.00520672	0.00864803	23.2	24	Akr1d1	aldo-keto reductase family 1, member D1	NP_663339.1	NM_145364
1456018_at	0.0295871	0.0418273	25.9	24	AL022779	expressed sequence AL022779	NP_001019679.1	NM_001024508
1424126_at	0.000286744	1.84e-05	22.5	24	Alas1	aminolevulinic acid synthase 1	NP_065584.1	NM_020559
1455282_x_at	0.000286744	5.28e-05	22.6	24	Alas1	aminolevulinic acid synthase 1	NP_065584.1	NM_020559
1426300_at	0	0.000152278	21.9	24	Alcam	activated leukocyte cell adhesion molecule	NP_033785.1	NM_009655
1426301_at	0.000286744	1.35e-05	24.9	24	Alcam	activated leukocyte cell adhesion molecule	NP_033785.1	NM_009655
1437466_at	0	1.36e-06	23.4	24	Alcam	activated leukocyte cell adhesion molecule	NP_033785.1	NM_009655
1437467_at	0.000286744	7.43e-06	25.4	24	Alcam	activated leukocyte cell adhesion molecule	NP_033785.1	NM_009655
1418601_at	0.0124726	0.0467892	27.9	24	Aldh1a7	aldehyde dehydrogenase family 1, subfamily A7	NP_036051.1	NM_011921
1424401_at	0.00361297	0.0120545	25.7	24	Aldh1l1	aldehyde dehydrogenase 1 family, member L1	NP_081682.1	NM_027406
1456551_at	0.00243247	0.000368413	24.2	24	Aldh1l1	Aldehyde dehydrogenase 1 family, member L1	NP_081682.1	NM_027406
1437410_at	0.00509202	0.0011338	24.5	24	Aldh2	aldehyde dehydrogenase 2, mitochondrial	NP_033786.1	NM_009656
1427337_at	0	5.11e-07	22.7	24	Aldh8a1	aldehyde dehydrogenase 8 family, member A1	NP_848828.1	NM_178713
1436689_a_at	0.00281223	0.0292076	22	24	Aldh9a1	aldehyde dehydrogenase 9, subfamily A1	NP_064377.1	NM_019993
1451194_at	0	6.31e-07	24.7	24	Aldob	aldolase 2, B isoform	NP_659152.1	NM_144903
1428889_at	0.0050222	0.00463005	22.7	24	Alkbh3	alkB, alkylation repair homolog 3 (E. coli)	XP_001004255.1 /// XP_001004261.1 /// XP_893195.1 /// XP_902991.1 /// XP_921533.1 /// XP_929369.1	XM_001004255 /// XM_001004261 /// XM_888102 /// XM_897898 /// XM_916440 /// XM_924276
1428516_a_at	0.0156581	0.000251035	29.6	24	Alkbh7	alkB, alkylation repair homolog 7 (E. coli)	NP_079814.1	NM_025538
1417208_at	0	4.74e-08	22	24	Amacr	alpha-methylacyl-CoA racemase	NP_032563.2	NM_008537
1448484_at	0.00476141	1.26e-05	23.5	24	Amd1	S-adenosylmethionine decarboxylase 1	NP_033795.1	NM_009665
1416835_s_at	0.00607063	3.38e-06	23.6	24	Amd1 /// Amd2	S-adenosylmethionine decarboxylase 1 /// S-adenosylmethionine decarboxylase 2	NP_031470.2 /// NP_033795.1	NM_007444 /// NM_009665
1427370_at	0	1.16e-10	23.7	24	Amdhd1	amidohydrolase domain containing 1	XP_125854.1 /// XP_980823.1 /// XP_995754.1	XM_125854 /// XM_975729 /// XM_990660
1447380_at	0	5.58e-11	23.6	24	Amdhd1	amidohydrolase domain containing 1	XP_125854.1 /// XP_980823.1 /// XP_995754.1	XM_125854 /// XM_975729 /// XM_990660
1431142_s_at	0.00734246	0.0268501	24.8	24	Amid	apoptosis-inducing factor (AIF)-like mitochondrion-associated inducer of death	NP_001034283.1 /// NP_722474.1 /// NP_835159.1	NM_001039194 /// NM_153779 /// NM_178058
1418458_at	0.0320024	0.0339797	24.1	24	Anapc7	anaphase promoting complex subunit 7	NP_062779.2	NM_019805
1431606_a_at	0.00838647	0.0462428	25.8	24	Angel2	angel homolog 2 (Drosophila)	NP_067396.3	NM_021421
1437050_s_at	0.0129079	0.0283328	22.5	24	Angel2	angel homolog 2 (Drosophila)	NP_067396.3	NM_021421
1448360_s_at	0.00398167	0.0156784	22.4	24	Angel2	angel homolog 2 (Drosophila)	NP_067396.3	NM_021421
1455362_at	0.00516297	0.00129217	23.5	24	Angel2	angel homolog 2 (Drosophila)	NP_067396.3	NM_021421
1451628_a_at	0.000286744	3.84e-05	22.8	24	Ank3	ankyrin 3, epithelial	NP_033800.2 /// NP_666117.1 /// NP_733788.2 /// NP_733789.1 /// NP_733790.1 /// NP_733791.1 /// NP_733924.1 /// NP_733925.1 /// NP_733926.1	NM_009670 /// NM_146005 /// NM_170687 /// NM_170688 /// NM_170689 /// NM_170690 /// NM_170728 /// NM_170729 /// NM_170730
1452124_at	0	1.45e-06	22.5	24	Ank3 /// 2900054D09Rik	ankyrin 3, epithelial /// RIKEN cDNA 2900054D09 gene	NP_033800.2 /// NP_666117.1 /// NP_733788.2 /// NP_733789.1 /// NP_733790.1 /// NP_733791.1 /// NP_733924.1 /// NP_733925.1 /// NP_733926.1	NM_009670 /// NM_146005 /// NM_170687 /// NM_170688 /// NM_170689 /// NM_170690 /// NM_170728 /// NM_170729 /// NM_170730
1419867_a_at	0.00226447	0.00016065	25.1	24	Ankhd1	ankyrin repeat and KH domain containing 1	---	---
1453023_at	0	7.86e-12	23.8	24	Ankhd1	ankyrin repeat and KH domain containing 1	---	---
1435230_at	0.00877487	0.0455411	23.4	24	Ankrd12	ankyrin repeat domain 12	NP_001020743.1	NM_001025572
1440193_at	0.0042225	0.00319188	24.2	24	Ankrd12	ankyrin repeat domain 12	NP_001020743.1	NM_001025572
1443867_at	0.0224767	0.0109196	28.5	24	Ankrd12	ankyrin repeat domain 12	NP_001020743.1	NM_001025572
1415726_at	0.00233818	0.00880278	23.1	24	Ankrd17	ankyrin repeat domain 17	NP_112148.2 /// NP_932127.2	NM_030886 /// NM_198010
1436775_a_at	0.00191009	0.00237318	23.6	24	Ankrd17	ankyrin repeat domain 17	NP_112148.2 /// NP_932127.2	NM_030886 /// NM_198010
1454763_at	0.00256532	0.0122231	22.1	24	Ankrd17	ankyrin repeat domain 17	NP_112148.2 /// NP_932127.2	NM_030886 /// NM_198010
1434630_at	0.00098891	1.02e-05	22.8	24	Ankrd28	ankyrin repeat domain 28	NP_001019775.1	NM_001024604
1454801_at	0.00651102	0.00396002	21.7	24	Ankrd28	ankyrin repeat domain 28	NP_001019775.1	NM_001024604
1453042_at	0.0255489	0.0173567	29.6	24	Anks4b	ankyrin repeat and sterile alpha motif domain containing 4B	NP_082361.1	NM_028085
1421918_at	0.0212529	8.42e-06	23.7	24	Anp32a	acidic (leucine-rich) nuclear phosphoprotein 32 family, member A	NP_033802.2	NM_009672
1434555_at	0.000286744	1.54e-08	24.3	24	Anp32a	acidic (leucine-rich) nuclear phosphoprotein 32 family, member A	NP_033802.2	NM_009672
1420592_a_at	0.0156581	0.0118576	24.9	24	Anp32e	acidic (leucine-rich) nuclear phosphoprotein 32 family, member E	NP_075699.2	NM_023210
1418468_at	0.0463914	0.0211354	22.7	24	Anxa11	annexin A11	NP_038497.1	NM_013469
1425567_a_at	0.00209225	0.000224444	24.6	24	Anxa5	annexin A5	NP_033803.1	NM_009673
1416137_at	0	0.000129549	21.6	24	Anxa7	annexin A7	NP_033804.1	NM_009674
1416138_at	0	8.39e-10	21.8	24	Anxa7	annexin A7	NP_033804.1	NM_009674
1419435_at	0.00516297	0.000708713	23.2	24	Aox1	aldehyde oxidase 1	NP_033806.1	NM_009676
1418858_at	0	2.82e-07	23.5	24	Aox3	aldehyde oxidase 3	NP_076106.1	NM_023617
1423388_at	0.00226447	0.0477384	29.7	24	Ap1g1	adaptor protein complex AP-1, gamma 1 subunit	NP_033807.2	NM_009677
1416087_at	0.0107201	0.0143099	22.3	24	Ap1s1	adaptor protein complex AP-1, sigma 1	NP_031483.1	NM_007457
1423235_at	0.0286592	0.0108592	24.6	24	Ap3b1	adaptor-related protein complex 3, beta 1 subunit	NP_033810.1	NM_009680
1416375_at	0.00132586	0.00283381	22.6	24	Ap3m1	adaptor-related protein complex 3, mu 1 subunit	NP_061299.2	NM_018829
1448308_at	0.00209225	1.02e-08	24.3	24	Ap3m1	adaptor-related protein complex 3, mu 1 subunit	NP_061299.2	NM_018829
1448309_at	0.0141708	5.29e-05	23.2	24	Ap3m1	adaptor-related protein complex 3, mu 1 subunit	NP_061299.2	NM_018829
1416374_at	0.00495942	7.22e-07	24	24	Ap3m1 /// LOC671800	adaptor-related protein complex 3, mu 1 subunit /// similar to AP-3 complex subunit mu-1 (Adapter-related protein complex 3 mu-1 subunit) (Mu-adaptin 3A) (AP-3 adapter complex mu3A subunit)	NP_061299.2	NM_018829 /// XR_003571
1452342_at	0.0102412	0.0177164	24.2	24	Apbb2	amyloid beta (A4) precursor protein-binding, family B, member 2	NP_033816.1	NM_009686
1424980_s_at	0.00200824	0.000999548	21	24	Aph1a	anterior pharynx defective 1a homolog (C. elegans)	NP_666216.1	NM_146104
1451554_a_at	0	0.0314896	21.4	24	Aph1a	anterior pharynx defective 1a homolog (C. elegans)	NP_666216.1	NM_146104
1456500_at	0.00393357	0.00313105	23.7	24	Aph1b	anterior pharynx defective 1b homolog (C. elegans)	NP_808251.1	NM_177583
1418853_at	0.000455515	4.52e-06	25	24	Apon	apolipoprotein N	NP_598757.1	NM_133996
1450921_at	0.0248272	0.0143472	22.9	24	Aptx	aprataxin	NP_001020615.1 /// NP_001020616.1 /// NP_079821.3	NM_001025444 /// NM_001025445 /// NM_025545
1429254_at	0	9.69e-08	24.4	24	Aqp11	aquaporin 11	NP_780314.1	NM_175105
1436630_at	0.000606161	0.000883902	21.7	24	Aqp11	Aquaporin 11	NP_780314.1	NM_175105
1434449_at	0.00209225	5.6e-06	26.9	24	Aqp4	aquaporin 4	NP_033830.1	NM_009700
1417828_at	0	8.12e-12	25.7	24	Aqp8	aquaporin 8	NP_031500.1	NM_007474
1424011_at	0	6.32e-07	22.2	24	Aqp9	aquaporin 9	NP_071309.1	NM_022026
1436062_at	0.0174852	0.000877231	26.3	24	Arcn1	archain 1	NP_666097.2	NM_145985
1437331_a_at	0.000286744	0.00100438	23.4	24	Arf3	ADP-ribosylation factor 3	NP_031504.1	NM_007478
1427245_at	0.0280157	0.00963657	23.5	24	Arfgap1	ADP-ribosylation factor GTPase activating protein 1	NP_665703.2	NM_145760
1451525_at	0	9.14e-06	23.8	24	Arhgap12	Rho GTPase activating protein 12	NP_001034781.1 /// NP_083553.2	NM_001039692 /// NM_029277
1426952_at	0.00324839	0.0011328	25.5	24	Arhgap18	Rho GTPase activating protein 18	NP_789807.1	NM_176837
1428368_at	0.000373806	0.0237639	20.6	24	Arhgap21	Rho GTPase activating protein 21	XP_001003501.1 /// XP_001003508.1 /// XP_001003514.1 /// XP_001003518.1 /// XP_001003522.1 /// XP_130033.7 /// XP_897172.2 /// XP_905000.1 /// XP_905057.1 /// XP_990975.1	XM_001003501 /// XM_001003508 /// XM_001003514 /// XM_001003518 /// XM_001003522 /// XM_130033 /// XM_892079 /// XM_899907 /// XM_899964 /// XM_985881
1428369_s_at	0.000178249	0.0018097	22.1	24	Arhgap21	Rho GTPase activating protein 21	XP_001003501.1 /// XP_001003508.1 /// XP_001003514.1 /// XP_001003518.1 /// XP_001003522.1 /// XP_130033.7 /// XP_897172.2 /// XP_905000.1 /// XP_905057.1 /// XP_990975.1	XM_001003501 /// XM_001003508 /// XM_001003514 /// XM_001003518 /// XM_001003522 /// XM_130033 /// XM_892079 /// XM_899907 /// XM_899964 /// XM_985881
1424842_a_at	0	1.33e-10	26.9	24	Arhgap24	Rho GTPase activating protein 24	NP_083546.1 /// NP_666273.1	NM_029270 /// NM_146161
1451867_x_at	0.00252123	0.00562759	22.7	24	Arhgap6	Rho GTPase activating protein 6	NP_033837.2 /// NP_848869.1	NM_009707 /// NM_178754
1423902_s_at	0.00181821	0.0288132	23.4	24	Arhgef12	Rho guanine nucleotide exchange factor (GEF) 12	NP_081420.1	NM_027144
1424250_a_at	0.00396432	0.00304358	23.8	24	Arhgef3	Rho guanine nucleotide exchange factor (GEF) 3	NP_082147.1	NM_027871
1426525_at	0.0030143	0.00179972	24.1	24	Arid2	AT rich interactive domain 2 (Arid-rfx like)	NP_780460.1	NM_175251
1454802_x_at	0	2.09e-06	24.1	24	Arih2	ariadne homolog 2 (Drosophila)	NP_035920.1	NM_011790
1455013_at	0.000806728	0.012683	22.6	24	Arih2	ariadne homolog 2 (Drosophila)	NP_035920.1	NM_011790
1451025_at	0.0178797	0.00187148	23.6	24	Arl1	ADP-ribosylation factor-like 1	NP_080135.1	NM_025859
1433642_at	0.0233422	0.0184608	22.9	24	Arl15	ADP-ribosylation factor-like 15	NP_766183.1	NM_172595
1438473_at	0.00577072	0.0308924	22.2	24	Arl15	ADP-ribosylation factor-like 15	NP_766183.1	NM_172595
1417112_at	0.00110796	1.85e-05	22.9	24	Arl2bp	ADP-ribosylation factor-like 2 binding protein	NP_077153.1 /// NP_077231.1	NM_024191 /// NM_024269
1431429_a_at	0.000806728	6.05e-05	24.2	24	Arl4a	ADP-ribosylation factor-like 4A	NP_001034604.1 /// NP_031513.1	NM_001039515 /// NM_007487
1435092_at	0.0168293	0.0135001	21.8	24	Arl4a	ADP-ribosylation factor-like 4A	NP_001034604.1 /// NP_031513.1	NM_001039515 /// NM_007487
1416793_at	0	4.64e-10	23.1	24	Arl6ip2	ADP-ribosylation factor-like 6 interacting protein 2	NP_062691.2 /// NP_835151.1	NM_019717 /// NM_178050
1416794_at	0.000455515	5.55e-05	23.8	24	Arl6ip2	ADP-ribosylation factor-like 6 interacting protein 2	NP_062691.2 /// NP_835151.1	NM_019717 /// NM_178050
1431197_at	0.00560149	0.0101246	24.9	24	Arl6ip2	ADP-ribosylation factor-like 6 interacting protein 2	NP_062691.2 /// NP_835151.1	NM_019717 /// NM_178050
1424285_s_at	0.00152407	0.000442879	22	24	Arl6ip4	ADP-ribosylation factor-like 6 interacting protein 4	NP_653092.1	NM_144509
1451638_s_at	0.00495942	1.73e-05	23.9	24	Armc1 /// LOC634390	armadillo repeat containing 1 /// similar to armadillo repeat-containing protein	NP_083116.1 /// XP_914188.2	NM_028840 /// XM_909095
1456739_x_at	0.00914524	0.00825751	23.6	24	Armcx2	armadillo repeat containing, X-linked 2	NP_080415.2	NM_026139
1425099_a_at	0	2.45e-17	24.5	24	Arntl	aryl hydrocarbon receptor nuclear translocator-like	NP_031515.1	NM_007489
1422609_at	0.000373806	0.000674873	28	24	Arpp19	cAMP-regulated phosphoprotein 19	NP_067523.1	NM_021548
1450685_at	0.00162701	0.000317571	29.7	24	Arpp19	cAMP-regulated phosphoprotein 19	NP_067523.1	NM_021548
1454617_at	0	3.91e-10	23.1	24	Arrdc3	arrestin domain containing 3	NP_849248.1	NM_178917
1424759_at	0.0100779	0.00551929	21.1	24	Arrdc4	arrestin domain containing 4	NP_079825.1	NM_025549
1460346_at	0	0.000130897	22.3	24	Arsa	arylsulfatase A	NP_033843.2	NM_009713
1427002_s_at	0.000455515	3.06e-07	23.3	24	Arsg	arylsulfatase G	NP_082986.2	NM_028710
1452277_at	0.00110796	5.03e-07	23.7	24	Arsg	arylsulfatase G	NP_082986.2	NM_028710
1416942_at	0.00142226	1.61e-05	24.7	24	Arts1	type 1 tumor necrosis factor receptor shedding aminopeptidase regulator	NP_109636.1	NM_030711
1431980_a_at	0.00152407	5.34e-05	25.8	24	As3mt	arsenic (+3 oxidation state) methyltransferase	NP_065602.1	NM_020577
1419401_at	0.000455515	0.000204721	24.4	24	Asb13	ankyrin repeat and SOCS box-containing protein 13	NP_543133.1 /// NP_840068.1	NM_080857 /// NM_178283
1449459_s_at	0	1.74e-07	26.1	24	Asb13	ankyrin repeat and SOCS box-containing protein 13	NP_543133.1 /// NP_840068.1	NM_080857 /// NM_178283
1435010_at	0.00226447	0.00128178	23.9	24	Asb7	ankyrin repeat and SOCS box-containing protein 7	NP_536691.1 /// NP_839954.1	NM_080443 /// NM_178236
1438744_at	0.00471075	0.0113908	24	24	Asb7	ankyrin repeat and SOCS box-containing protein 7	NP_536691.1 /// NP_839954.1	NM_080443 /// NM_178236
1454772_at	0.0035035	0.0204042	22.2	24	Ascc3l1	activating signal cointegrator 1 complex subunit 3-like 1	NP_796188.2	NM_177214
1460552_at	0.0185066	0.0138623	23.5	24	Ascc3l1	activating signal cointegrator 1 complex subunit 3-like 1	NP_796188.2	NM_177214
1448350_at	0	6.73e-08	26.2	24	Asl	argininosuccinate lyase	NP_598529.1	NM_133768
1418472_at	0.00167354	3.13e-07	23.3	24	Aspa	aspartoacylase (aminoacylase) 2	NP_075602.2	NM_023113
1460597_at	0.00730926	0.00310259	26	24	Asxl2	Additional sex combs like 2 (Drosophila)	NP_766009.1	NM_172421
1449947_s_at	0.0370641	0.0405404	24.4	24	Atbf1	AT motif binding factor 1	NP_031522.1	NM_007496
1460006_at	0.0131573	0.00929251	27.1	24	Atbf1	AT motif binding factor 1	NP_031522.1	NM_007496
1452116_s_at	0	1.82e-06	22.4	24	Atf2	activating transcription factor 2	NP_001020264.1 /// NP_033845.1	NM_001025093 /// NM_009715
1448135_at	0.0443081	0.047865	25.7	24	Atf4	activating transcription factor 4	NP_033846.1	NM_009716
1425927_a_at	0.000286744	2.36e-09	24.8	24	Atf5	activating transcription factor 5	NP_109618.1	NM_030693
1418179_at	0.00398167	0.014363	21	24	Atg3	autophagy-related 3 (yeast)	NP_080678.1	NM_026402
1448993_at	0.00289932	0.000293521	22.8	24	Atg3	autophagy-related 3 (yeast)	NP_080678.1	NM_026402
1433918_at	0.000870196	0.00391794	24.7	24	Atg4d	autophagy-related 4D (yeast)	NP_705811.8	NM_153583
1456388_at	0.047953	0.0104024	25	24	Atp11a	ATPase, class VI, type 11A	NP_056619.1	NM_015804
1455083_at	0	4.05e-10	24.8	24	Atp11c	Atpase, class VI, type 11C	NP_001001798.1 /// NP_001032952.1	NM_001001798 /// NM_001037863
1434513_at	0.000455515	0.014409	29.2	24	Atp13a3	ATPase type 13A3	XP_001000944.1 /// XP_001000953.1 /// XP_001000962.1 /// XP_899046.1 /// XP_906260.1 /// XP_929118.1 /// XP_999409.1 /// XP_999996.1	XM_001000944 /// XM_001000953 /// XM_001000962 /// XM_893953 /// XM_901167 /// XM_924025 /// XM_994315 /// XM_994902
1442145_at	0.00974591	0.0155252	24.3	24	Atp13a3	ATPase type 13A3	XP_001000944.1 /// XP_001000953.1 /// XP_001000962.1 /// XP_899046.1 /// XP_906260.1 /// XP_929118.1 /// XP_999409.1 /// XP_999996.1	XM_001000944 /// XM_001000953 /// XM_001000962 /// XM_893953 /// XM_901167 /// XM_924025 /// XM_994315 /// XM_994902
1423653_at	0.00186479	0.0296364	20.8	24	Atp1a1	ATPase, Na+/K+ transporting, alpha 1 polypeptide	NP_659149.1	NM_144900
1423890_x_at	0.000286744	0.00760078	21.6	24	Atp1b1	ATPase, Na+/K+ transporting, beta 1 polypeptide	NP_033851.1	NM_009721
1451152_a_at	0.000373806	0.0164652	21.9	24	Atp1b1	ATPase, Na+/K+ transporting, beta 1 polypeptide	NP_033851.1	NM_009721
1423126_at	0	0.000906447	29	24	Atp1b3	ATPase, Na+/K+ transporting, beta 3 polypeptide	NP_031528.1	NM_007502
1416020_a_at	0.00401934	0.00296811	26.2	24	Atp5g1	ATP synthase, H+ transporting, mitochondrial F0 complex, subunit c (subunit 9), isoform 1	NP_031532.2	NM_007506
1423676_at	0.0248917	0.0449849	22.9	24	Atp5h	ATP synthase, H+ transporting, mitochondrial F0 complex, subunit d	NP_082138.1	NM_027862
1417970_at	0.00448916	0.000869676	23.6	24	Atp5s	ATP synthase, H+ transporting, mitochondrial F0 complex, subunit s	NP_080812.1	NM_026536
1439456_x_at	0.0208207	0.0044857	21.8	24	Atp6ap2	ATPase, H+ transporting, lysosomal accessory protein 2	NP_081715.1	NM_027439
1416769_s_at	0.000529623	5.4e-06	23.5	24	Atp6v0b	ATPase, H+ transporting, lysosomal V0 subunit B	NP_291095.1	NM_033617
1425448_x_at	0.0114065	0.000688855	23.3	24	Atp6v0b	ATPase, H+ transporting, lysosomal V0 subunit B	NP_291095.1	NM_033617
1437013_x_at	0.00098891	0.0115532	24.7	24	Atp6v0b	ATPase, H+ transporting, lysosomal V0 subunit B	NP_291095.1	NM_033617
1419544_at	0.009096	0.000138016	21.6	24	Atp6v1c1	ATPase, H+ transporting, lysosomal V1 subunit C1	NP_079770.1	NM_025494
1419545_a_at	0	1.34e-09	23.5	24	Atp6v1c1	ATPase, H+ transporting, lysosomal V1 subunit C1	NP_079770.1	NM_025494
1419546_at	0.000178249	5.78e-06	21.9	24	Atp6v1c1	ATPase, H+ transporting, lysosomal V1 subunit C1	NP_079770.1	NM_025494
1416951_a_at	0.000870196	1.73e-08	23.4	24	Atp6v1d	ATPase, H+ transporting, lysosomal V1 subunit D	NP_076210.1	NM_023721
1416952_at	0.000455515	1.45e-09	24	24	Atp6v1d	ATPase, H+ transporting, lysosomal V1 subunit D	NP_076210.1	NM_023721
1438993_a_at	0.00448916	3.26e-07	24.1	24	Atp6v1d	ATPase, H+ transporting, lysosomal V1 subunit D	NP_076210.1	NM_023721
1449711_at	0.013671	0.000120407	27	24	Atp6v1e1	VATPase, H+ transporting, lysosomal V1 subunit E1	NP_031536.2	NM_007510
1449712_s_at	0.000455515	6.7e-08	26	24	Atp6v1e1	VATPase, H+ transporting, lysosomal V1 subunit E1	NP_031536.2	NM_007510
1423255_at	0.000744758	0.000143542	23.3	24	Atp6v1g1	ATPase, H+ transporting, lysosomal V1 subunit G1	NP_077135.1	NM_024173
1423256_a_at	0.00137423	0.00365769	22.5	24	Atp6v1g1 /// LOC666030 /// LOC671155 /// LOC671196	ATPase, H+ transporting, lysosomal V1 subunit G1 /// similar to vacuolar H+ ATPase G1 /// similar to vacuolar H+ ATPase G1 /// similar to vacuolar H+ ATPase G1	NP_077135.1 /// XP_990345.1	NM_024173 /// XM_985251 /// XR_001815 /// XR_003322
1455396_at	0.018115	0.0176243	22.2	24	Atp8b1	ATPase, class I, type 8B, member 1	NP_001001488.2	NM_001001488
1439814_at	0.00261002	0.00291021	22.2	24	Atp8b4	ATPase, class I, type 8B, member 4	XP_001004089.1 /// XP_001005370.1 /// XP_619811.3 /// XP_899458.1 /// XP_906584.1 /// XP_906592.1 /// XP_930530.1 /// XP_930531.1 /// XP_930533.1 /// XP_990499.1	XM_001004089 /// XM_001005370 /// XM_619811 /// XM_894365 /// XM_901491 /// XM_901499 /// XM_925437 /// XM_925438 /// XM_925440 /// XM_985405
1426548_a_at	0.00305613	0.000274466	23.9	24	Atpbd4	ATP binding domain 4	NP_079951.1	NM_025675
1427197_at	0.000455515	0.00106296	24.5	24	Atr	ataxia telangiectasia and Rad3 related	---	---
1419866_s_at	0.00200824	0.00597095	23.3	24	Atxn2	ataxin 2	NP_033151.1	NM_009125
1438143_s_at	0.00324839	0.00366712	22.8	24	Atxn2	ataxin 2	NP_033151.1	NM_009125
1460653_at	0.00894281	0.0105732	23.2	24	Atxn2	ataxin 2	NP_033151.1	NM_009125
1438668_x_at	0.0371793	0.0467468	22.9	24	Atxn2l	ataxin 2-like	NP_898841.1	NM_183020
1433903_at	0.00252123	0.0201073	21.5	24	AU021838	expressed sequence AU021838	NP_001032835.1	NM_001037746
1454814_s_at	0.00116428	0.000447736	22.9	24	AU021838	expressed sequence AU021838	NP_001032835.1	NM_001037746
1433554_at	0.0123889	0.00108817	25.8	24	AU022870	expressed sequence AU022870	NP_808350.1	NM_177682
1455352_at	0.037657	0.0144465	24.5	24	AU023006	expressed sequence AU023006	---	---
1454917_at	0.0123078	5.94e-05	26.3	24	AU045404	expressed sequence AU045404	NP_001028613.1	NM_001033441
1420776_a_at	0	0.0196338	20.7	24	Auh	AU RNA binding protein/enoyl-coenzyme A hydratase	NP_057918.1	NM_016709
1418603_at	0	2.18e-15	24.1	24	Avpr1a	arginine vasopressin receptor 1A	NP_058543.2	NM_016847
1418604_at	0	4.75e-14	24.2	24	Avpr1a	arginine vasopressin receptor 1A	NP_058543.2	NM_016847
1450900_at	0.0284288	0.00407083	29.4	24	AW011752	expressed sequence AW011752	NP_598795.1	NM_134034
1440993_at	0	5.98e-06	26.8	24	AW111846	Expressed sequence AW111846	---	---
1445657_at	0.00152407	0.00421831	27.1	24	AW111846	expressed sequence AW111846	---	---
1435327_at	0	1.32e-08	25	24	AW112037	expressed sequence AW112037	---	---
1455166_at	0.00539575	0.0222687	22.6	24	AW146430	expressed sequence AW146430	---	---
1435739_at	0.0317765	0.0326776	25	24	AW208599	expressed sequence AW208599	---	---
1454923_at	0.00588472	0.000970329	24.5	24	AW214353	expressed sequence AW214353	---	---
1437077_at	0.00413703	0.00334024	22.9	24	AW495713	expressed sequence AW495713	NP_001019675.1	NM_001024504
1434350_at	0.00309949	0.00611426	22.8	24	Axud1	AXIN1 up-regulated 1	NP_695019.1	NM_153287
1431822_a_at	0.00067503	5.03e-07	25.4	24	Azi2	5-azacytidine induced gene 2	NP_038755.1	NM_013727
1422702_at	0.000178249	5.84e-06	21.2	24	Azin1	antizyme inhibitor 1	NP_061215.1	NM_018745
1450714_at	0	1.01e-10	22.3	24	Azin1	antizyme inhibitor 1	NP_061215.1	NM_018745
1454872_at	0.00980639	0.00360668	25.4	24	B230308N11Rik	RIKEN cDNA B230308N11 gene	---	---
1438005_at	0.0154225	0.013694	25.3	24	B230315F11Rik	RIKEN cDNA B230315F11 gene	NP_848881.1	NM_178766
1417707_at	0.000286744	0.000875671	21.2	24	B230342M21Rik	RIKEN cDNA B230342M21 gene	NP_598659.2	NM_133898
1434394_at	0.000286744	0.000713667	22.9	24	B3bp	Bcl3 binding protein	NP_001020088.1	NM_001024917
1434135_at	0.0413253	0.0138081	21.9	24	B3galnt2	UDP-GalNAc:betaGlcNAc beta 1,3-galactosaminyltransferase, polypeptide 2	NP_848755.1	NM_178640
1450530_at	0.0143535	0.0433693	24.5	24	B3galt1	UDP-Gal:betaGlcNAc beta 1,3-galactosyltransferase, polypeptide 1	NP_064679.2	NM_020283
1460509_at	0.0109601	0.0191221	24.5	24	B3galt1	UDP-Gal:betaGlcNAc beta 1,3-galactosyltransferase, polypeptide 1	NP_064679.2	NM_020283
1433617_s_at	0	6.6e-05	22.2	24	B4galt5	UDP-Gal:betaGlcNAc beta 1,4-galactosyltransferase, polypeptide 5	NP_062809.1	NM_019835
1457791_at	0.000286744	0.000752562	22.3	24	B830008H07Rik	RIKEN cDNA B830008H07 gene	---	---
1440522_at	0.015344	1.37e-05	22.5	24	B930075F07	hypothetical protein B930075F07	---	---
1419001_at	0.0108428	0.0457762	22.1	24	Baat	bile acid-Coenzyme A: amino acid N-acyltransferase	NP_031545.1	NM_007519
1419002_s_at	0.00191009	0.0280703	21.7	24	Baat	bile acid-Coenzyme A: amino acid N-acyltransferase	NP_031545.1	NM_007519
1440831_at	0.000455515	0.00031538	22.9	24	Bach1	BTB and CNC homology 1	NP_031546.1	NM_007520
1437667_a_at	0.0493262	0.0160288	23.4	24	Bach2	BTB and CNC homology 2	NP_031547.1	NM_007521
1439024_at	0.00468138	0.0234142	24.6	24	Bag4	BCL2-associated athanogene 4	NP_080397.1	NM_026121
1449186_at	0.00172132	0.00220225	23.6	24	Bag4	BCL2-associated athanogene 4	NP_080397.1	NM_026121
1425656_a_at	0.0371793	0.00241755	27.2	24	Baiap2	brain-specific angiogenesis inhibitor 1-associated protein 2	NP_001032843.1 /// NP_001032844.1 /// NP_570932.2	NM_001037754 /// NM_001037755 /// NM_130862
1452039_a_at	0.000286744	0.000471914	24	24	Bap1	Brca1 associated protein 1	NP_081364.1	NM_027088
1437984_x_at	0.032278	0.00795955	24.5	24	Bat1a	HLA-B-associated transcript 1A	NP_062667.1	NM_019693
1448221_at	0.031243	0.0180515	24.1	24	Bat1a	HLA-B-associated transcript 1A	NP_062667.1	NM_019693
1452288_at	0.000455515	0.000148148	23.7	24	BB128963	expressed sequence BB128963	NP_766330.1	NM_172742
1419618_at	0.00276508	9.35e-07	23	24	Bbox1	butyrobetaine (gamma), 2-oxoglutarate dioxygenase 1 (gamma-butyrobetaine hydroxylase)	NP_569719.1	NM_130452
1416608_a_at	0	8.6e-14	22.9	24	BC004004	cDNA sequence BC004004	NP_085038.2	NM_030561
1416609_at	0	1.18e-09	24.8	24	BC004004	cDNA sequence BC004004	NP_085038.2	NM_030561
1434276_x_at	0	1.71e-07	22.6	24	BC004004	cDNA sequence BC004004	NP_085038.2	NM_030561
1425108_a_at	0	2.51e-16	24.2	24	BC004728	cDNA sequence BC004728	NP_001029044.1 /// NP_778157.2	NM_001033872 /// NM_174992
1451566_at	0.0220851	0.00268533	26.4	24	BC005471	cDNA sequence BC005471	NP_663587.1	NM_145612
1435454_a_at	0.0214009	0.00038319	24.7	24	BC006779	cDNA sequence BC006779	XP_001001060.1 /// XP_001001077.1 /// XP_001001087.1 /// XP_001001098.1 /// XP_001003843.1 /// XP_001003848.1 /// XP_001003853.1 /// XP_001003857.1 /// XP_999435.1 /// XP_999449.1 /// XP_999475.1 /// XP_999492.1	XM_001001060 /// XM_001001077 /// XM_001001087 /// XM_001001098 /// XM_001003843 /// XM_001003848 /// XM_001003853 /// XM_001003857 /// XM_994341 /// XM_994355 /// XM_994381 /// XM_994398
1425327_at	0	1.43e-05	22.5	24	BC008163	cDNA sequence BC008163	NP_663528.1	NM_145553
1425328_at	0	1.12e-07	23	24	BC008163	cDNA sequence BC008163	NP_663528.1	NM_145553
1424025_at	0.0134939	0.000187191	23.4	24	BC013529	cDNA sequence BC013529	NP_663393.1	NM_145418
1451777_at	0.00539575	0.000439169	23.8	24	BC013672	cDNA sequence BC013672	XP_358375.3 /// XP_893710.1 /// XP_903265.1 /// XP_903292.1 /// XP_913987.1 /// XP_926150.1 /// XP_926163.1 /// XP_926170.1 /// XP_979785.1 /// XP_979821.1 /// XP_979855.1 /// XP_979897.1	XM_358375 /// XM_888617 /// XM_898172 /// XM_898199 /// XM_908894 /// XM_921057 /// XM_921070 /// XM_921077 /// XM_974691 /// XM_974727 /// XM_974761 /// XM_974803
1424652_at	0	3.11e-11	24	24	BC014699	cDNA sequence BC014699	NP_663545.1	NM_145570
1425646_at	0	5.7e-16	24.1	24	BC016495	cDNA sequence BC016495	NP_663472.1	NM_145497
1447503_at	0	4.37e-11	24.7	24	BC016495	CDNA sequence BC016495	NP_663472.1	NM_145497
1452218_at	0.0149344	0.0138591	20.6	24	BC018601	cDNA sequence BC018601	NP_598794.1	NM_134033
1454964_at	0.000286744	0.000178052	21	24	BC021395	cDNA sequence BC021395	NP_659110.1	NM_144861
1452151_at	0.0148613	0.0258397	28.7	24	BC021523	cDNA sequence BC021523	NP_766199.1	NM_172611
1435228_at	0	3.35e-10	22.7	24	BC023829	cDNA sequence BC023829	NP_001028500.1	NM_001033328
1427513_at	0.01907	0.0367943	21.2	24	BC024137	cDNA sequence BC024137	---	---
1433986_at	0	8.42e-07	25.1	24	BC024659	cDNA sequence BC024659	---	---
1425712_at	0.000286744	9.43e-05	23.2	24	BC025446	cDNA sequence BC025446	NP_666170.1	NM_146058
1451361_a_at	0.000178249	8.76e-08	23.7	24	BC027342	cDNA sequence BC027342	NP_666363.2	NM_146251
1433653_at	0.00539575	0.00993067	23.2	24	BC029169	cDNA sequence BC029169	NP_722477.1	NM_153782
1455596_a_at	0	5.9e-07	22.7	24	BC029214	cDNA sequence BC029214	NP_705785.1	NM_153557
1455587_at	0.00558387	0.003558	23.9	24	BC030183	cDNA sequence BC030183	NP_877584.1	NM_182783
1434075_at	0.00104643	0.00114257	24	24	BC030336	cDNA sequence BC030336	XP_133786.6 /// XP_906644.1 /// XP_985858.1 /// XP_985889.1	XM_133786 /// XM_901551 /// XM_980764 /// XM_980795
1455588_at	0.0134939	0.0408173	27	24	BC034664	cDNA sequence BC034664	NP_958746.1	NM_201358
1437950_at	0.000606161	3.94e-05	25	24	BC035537	cDNA sequence BC035537	NP_705763.1	NM_153535
1455793_at	0.0345877	0.0133047	25	24	BC035537	cDNA sequence BC035537	NP_705763.1	NM_153535
1455306_at	0.00460318	0.0246009	24.1	24	BC037112	cDNA sequence BC037112	NP_001025477.1	NM_001030306
1435087_at	0.021709	0.0402905	24.2	24	BC039093	cDNA sequence BC039093	XP_131700.3 /// XP_902923.1 /// XP_918598.2 /// XP_996909.1	XM_131700 /// XM_897830 /// XM_913505 /// XM_991815
1434018_at	0.0285443	0.0371107	25.7	24	BC043098	cDNA sequence BC043098	NP_778162.1	NM_174997
1434410_at	0.0042225	0.000413273	21.7	24	BC043118	cDNA sequence BC043118	NP_777273.1	NM_174848
1460713_at	0.00775228	0.000911095	25.4	24	BC048355	cDNA sequence BC048355	NP_997044.1	NM_207161
1451455_at	0.000286744	5.17e-05	24	24	BC051244	cDNA sequence BC051244	NP_001029101.1 /// NP_848500.3	NM_001033929 /// NM_178413
1437970_at	0.0435108	0.0464679	24.8	24	BC053401	CDNA sequence BC053401	XP_001000751.1 /// XP_620267.1 /// XP_990013.1 /// XP_990041.1 /// XP_992818.1	XM_001000751 /// XM_620267 /// XM_984919 /// XM_984947 /// XM_987724
1456237_x_at	0.0455709	0.046502	26	24	BC053401	CDNA sequence BC053401	XP_001000751.1 /// XP_620267.1 /// XP_990013.1 /// XP_990041.1 /// XP_992818.1	XM_001000751 /// XM_620267 /// XM_984919 /// XM_984947 /// XM_987724
1452192_at	0.00523551	0.0478907	22.1	24	BC053440	cDNA sequence BC053440	XP_134209.7 /// XP_982137.1 /// XP_982276.1	XM_134209 /// XM_977043 /// XM_977182
1455750_at	0	0.000955192	22	24	BC053994	cDNA sequence BC053994	---	---
1435209_at	0.0260769	0.00433274	25.3	24	BC057079	cDNA sequence BC057079	XP_001001702.1 /// XP_283973.4 /// XP_904502.1 /// XP_904508.1 /// XP_904512.1 /// XP_904514.1 /// XP_904517.2 /// XP_918873.1 /// XP_927979.1 /// XP_927993.1 /// XP_928000.1 /// XP_928008.1 /// XP_994092.1 /// XP_994388.1 /// XP_994507.1	XM_001001702 /// XM_283973 /// XM_899409 /// XM_899415 /// XM_899419 /// XM_899421 /// XM_899424 /// XM_913780 /// XM_922886 /// XM_922900 /// XM_922907 /// XM_922915 /// XM_988998 /// XM_989294 /// XM_989413
1438016_at	0.0439718	0.000168289	24.6	24	BC068171	cDNA sequence BC068171	NP_001025478.1	NM_001030307
1427966_at	0.00067503	3.72e-06	22.6	24	BC087945	cDNA sequence BC087945	NP_001013814.1	NM_001013792
1434462_at	0.000455515	3.23e-06	25.8	24	BC088983	cDNA sequence BC088983	NP_001009951.1	NM_001009951
1439388_s_at	0	4.61e-06	23	24	Bcar1	breast cancer anti-estrogen resistance 1	NP_034084.2	NM_009954
1450622_at	0.00122202	0.00556145	23.4	24	Bcar1	breast cancer anti-estrogen resistance 1	NP_034084.2	NM_009954
1415936_at	0.0035401	0.000333093	24.6	24	Bcar3	breast cancer anti-estrogen resistance 3	NP_038895.1	NM_013867
1428454_at	0.000286744	0.0249207	21.4	24	Bcas3	breast carcinoma amplified sequence 3	NP_619622.2	NM_138681
1421221_at	0.0089685	1.42e-05	26.5	24	Bcdo2	beta-carotene 9', 10'-dioxygenase 2	NP_573480.1	NM_133217
1435448_at	0.00276508	0.0166453	22.2	24	Bcl2l11	BCL2-like 11 (apoptosis facilitator)	NP_033884.1 /// NP_997563.1 /// NP_997564.1	NM_009754 /// NM_207680 /// NM_207681
1428844_a_at	0.0101666	0.0201683	27.4	24	Bclaf1	BCL2-associated transcription factor 1	NP_001020563.1 /// NP_001020564.1 /// NP_722482.1	NM_001025392 /// NM_001025393 /// NM_153787
1428845_at	0.000455515	0.000268393	26.7	24	Bclaf1	BCL2-associated transcription factor 1	NP_001020563.1 /// NP_001020564.1 /// NP_722482.1	NM_001025392 /// NM_001025393 /// NM_153787
1426959_at	0	8.11e-05	22.1	24	Bdh1	3-hydroxybutyrate dehydrogenase, type 1	NP_780386.2	NM_175177
1452257_at	0	2.42e-09	21.4	24	Bdh1	3-hydroxybutyrate dehydrogenase, type 1	NP_780386.2	NM_175177
1453011_at	0.0162052	0.0300493	23	24	Bdh2	3-hydroxybutyrate dehydrogenase, type 2	NP_081484.1	NM_027208
1435219_x_at	0.00122202	0.00488191	26.9	24	Becn1	beclin 1 (coiled-coil, myosin-like BCL2-interacting protein)	NP_062530.2	NM_019584
1416866_at	0.000286744	4.5e-06	23	24	Bet1	blocked early in transport 1 homolog (S. cerevisiae)	NP_033878.1	NM_009748
1416867_at	0.00838647	0.0301905	24.7	24	Bet1	blocked early in transport 1 homolog (S. cerevisiae)	NP_033878.1	NM_009748
1435484_at	0.0374291	0.0294788	22.7	24	BF642829	expressed sequence BF642829	---	---
1426488_at	0.000606161	6.59e-06	24.1	24	Bfar	bifunctional apoptosis regulator	NP_080252.1	NM_025976
1426489_s_at	0	4.48e-11	23.1	24	Bfar	bifunctional apoptosis regulator	NP_080252.1	NM_025976
1426490_at	0	4.7e-09	23.2	24	Bfar	bifunctional apoptosis regulator	NP_080252.1	NM_025976
1440533_at	0.0185894	0.00688665	24.7	24	Bfar	Bifunctional apoptosis regulator	NP_080252.1	NM_025976
1418025_at	0.000286744	0.0127595	21.4	24	Bhlhb2	basic helix-loop-helix domain containing, class B2	NP_035628.1	NM_011498
1428512_at	0.00276508	8.76e-07	22.3	24	Bhlhb9	basic helix-loop-helix domain containing, class B9	NP_937804.1	NM_198161
1450624_at	0	2.77e-08	24.1	24	Bhmt	betaine-homocysteine methyltransferase	NP_057877.1	NM_016668
1418913_at	0.0181847	0.00147595	28.2	24	Bhmt2	betaine-homocysteine methyltransferase 2	NP_075022.1	NM_022884
1418914_s_at	0.000744758	1.72e-06	26.6	24	Bhmt2	betaine-homocysteine methyltransferase 2	NP_075022.1	NM_022884
1417045_at	0.000870196	0.000445752	21.2	24	Bid	BH3 interacting domain death agonist	NP_031570.2	NM_007544
1420362_a_at	0.0198753	0.0116616	23.9	24	Bik	Bcl2-interacting killer	NP_031572.1	NM_007546
1420631_a_at	0.00292509	5.05e-09	23.3	24	Blcap	bladder cancer associated protein homolog (human)	NP_058612.3	NM_016916
1438961_s_at	0.000286744	9.94e-07	23.7	24	Blmh	bleomycin hydrolase	NP_848760.1	NM_178645
1451386_at	0.00142226	0.000761098	23.1	24	Blvrb	biliverdin reductase B (flavin reductase (NADPH))	NP_659172.1	NM_144923
1454880_s_at	0.00495942	0.0278835	22.2	24	Bmf	Bcl2 modifying factor	NP_612186.2	NM_138313
1458370_at	0.00960124	0.0179386	22.4	24	Bmp2k	BMP2 inducible kinase	NP_542439.1	NM_080708
1422491_a_at	0.00132586	0.00178363	24.4	24	Bnip2	BCL2/adenovirus E1B interacting protein 1, NIP2	NP_001008239.1 /// NP_058067.2	NM_001008238 /// NM_016787
1453993_a_at	0.00328805	0.0277228	21.8	24	Bnip2	BCL2/adenovirus E1B interacting protein 1, NIP2	NP_001008239.1 /// NP_058067.2	NM_001008238 /// NM_016787
1422470_at	0	9.88e-17	23.8	24	Bnip3	BCL2/adenovirus E1B interacting protein 1, NIP3	NP_033890.1	NM_009760
1416922_a_at	0.00401934	1.88e-05	24.6	24	Bnip3l	BCL2/adenovirus E1B interacting protein 3-like	NP_033891.1	NM_009761
1416923_a_at	0.00344515	0.000285976	26.6	24	Bnip3l	BCL2/adenovirus E1B interacting protein 3-like	NP_033891.1	NM_009761
1417040_a_at	0.000455515	1.94e-06	23.8	24	Bok	Bcl-2-related ovarian killer protein	NP_058058.1	NM_016778
1449211_at	0.000455515	0.00252261	27	24	Bpnt1	bisphosphate 3'-nucleotidase 1	NP_035924.2	NM_011794
1455301_at	0.0107299	0.0148959	23.4	24	BQ952480	expressed sequence BQ952480	XP_620310.3	XM_620310
1416738_at	0.00098891	0.0294603	23	24	Brap	BRCA1 associated protein	NP_082503.2	NM_028227
1416739_a_at	0.00495942	0.0403667	20.6	12	Brap	BRCA1 associated protein	NP_082503.2	NM_028227
1450711_at	0.00476141	0.0205974	23.8	24	Brd4	bromodomain containing 4	NP_065254.2 /// NP_932762.1	NM_020508 /// NM_198094
1448521_at	0.000606161	0.0001286	22.9	24	Brd7 /// LOC634327	bromodomain containing 7 /// similar to bromodomain containing 7	NP_036177.1 /// XP_914119.2	NM_012047 /// XM_909026
1427192_a_at	0.0417246	0.0198159	23.5	24	Brd8	bromodomain containing 8	NP_084423.1	NM_030147
1451137_a_at	0.0122201	0.0390263	25.4	24	Brd8	bromodomain containing 8	NP_084423.1	NM_030147
1452350_at	0.00632721	0.00587193	25.8	24	Brd8	bromodomain containing 8	NP_084423.1	NM_030147
1416924_at	0	1.14e-12	22.5	24	Bri3	brain protein I3	NP_061242.2	NM_018772
1453651_a_at	0.0493262	0.0268483	22.9	24	Brp44l	brain protein 44-like	NP_061289.1	NM_018819
1452820_at	0.00368808	0.0212069	21.2	24	Brwd2	bromodomain and WD repeat domain containing 2	NP_758459.1	NM_172255
1437345_a_at	0.00495942	0.00401829	22.8	24	Bscl2	Bernardinelli-Seip congenital lipodystrophy 2 homolog (human)	NP_032170.2	NM_008144
1427270_a_at	0.000744758	0.00213518	25	24	Bsdc1	BSD domain containing 1	NP_598650.2	NM_133889
1424921_at	0.0134082	0.00212233	23.8	24	Bst2	bone marrow stromal cell antigen 2	NP_932763.1	NM_198095
1427271_at	0.000529623	0.0173629	22.1	24	Btbd15	BTB (POZ) domain containing 15	NP_766353.1	NM_172765
1426083_a_at	0	3.79e-09	27.3	24	Btg1	B-cell translocation gene 1, anti-proliferative	NP_031595.1	NM_007569
1437455_a_at	0.000178249	8.76e-07	23.2	24	Btg1	B-cell translocation gene 1, anti-proliferative	NP_031595.1	NM_007569
1432435_s_at	0.0146131	0.00250858	22.9	24	C030004A17Rik	RIKEN cDNA C030004A17 gene	NP_780620.1 /// NP_919233.1	NM_175411 /// NM_194257
1441980_at	0.00487481	1e-05	23.3	24	C030007I09Rik	RIKEN cDNA C030007I09 gene	---	---
1439566_at	0.00617131	0.000678198	25.3	24	C030038J10Rik	RIKEN cDNA C030038J10 gene	NP_899006.1	NM_183183
1459293_at	0.0152008	0.0476741	26.3	24	C030038J10Rik	RIKEN cDNA C030038J10 gene	NP_899006.1	NM_183183
1429264_at	0.0271844	0.0295148	22.3	24	C030044B11Rik	RIKEN cDNA C030044B11 gene	XP_985416.1	XM_980322
1455206_at	0.0179563	0.00235839	23.1	24	C130006E23	Hypothetical protein C130006E23	---	---
1443921_at	0.0106982	0.012296	23.6	24	C130037N17Rik	RIKEN cDNA C130037N17 gene	NP_932141.1	NM_198024
1426893_at	0.000286744	0.000269382	21.6	24	C230093N12Rik	RIKEN cDNA C230093N12 gene	NP_705788.1	NM_153560
1426894_s_at	0.000286744	0.000122278	22	24	C230093N12Rik	RIKEN cDNA C230093N12 gene	NP_705788.1	NM_153560
1456766_at	0	6.84e-06	23.7	24	C330001K17Rik	RIKEN cDNA C330001K17 gene	NP_084215.1	NM_029939
1436387_at	0.000870196	1.81e-05	23	24	C330006P03Rik	RIKEN cDNA C330006P03 gene	---	---
1433685_a_at	0.000286744	0.000250075	22.7	24	C330011F01Rik /// 6430706D22Rik	RIKEN cDNA C330011F01 gene /// RIKEN cDNA 6430706D22 gene	NP_941054.1 /// XP_001005388.1	NM_198652 /// XM_001005388
1439027_at	0.00142226	0.00795983	24.8	24	C330023M02Rik	RIKEN cDNA C330023M02 gene	NP_766310.2	NM_172722
1455339_at	0.00132586	0.0256028	21.1	24	C430014M02Rik	RIKEN cDNA C430014M02 gene	XP_485391.3 /// XP_987350.1 /// XP_987712.1	XM_485391 /// XM_982256 /// XM_982618
1442546_at	0.00664249	0.000257045	25.7	24	C730027H18Rik	RIKEN cDNA C730027H18 gene	---	---
1437662_at	0	3.32e-05	21.7	24	C730027J19Rik	RIKEN cDNA C730027J19 gene	XP_001002982.1 /// XP_001002996.1 /// XP_001003001.1 /// XP_984702.1 /// XP_984745.1 /// XP_984778.1 /// XP_994416.1 /// XP_994478.1 /// XP_994508.1	XM_001002982 /// XM_001002996 /// XM_001003001 /// XM_979608 /// XM_979651 /// XM_979684 /// XM_989322 /// XM_989384 /// XM_989414
1436169_at	0.025683	4.25e-05	29.9	24	C730029A08Rik	RIKEN cDNA C730029A08 gene	---	---
1425150_at	0	5.03e-10	23.4	24	C730036D15Rik	RIKEN cDNA C730036D15 gene	NP_663343.2	NM_145368
1442612_at	0.0212529	0.0309875	22.7	24	C730036E19Rik	RIKEN cDNA C730036E19 gene	---	---
1455383_at	0	1.09e-14	23.7	24	C730043O17	hypothetical protein C730043O17	---	---
1435084_at	0	7.25e-15	23.9	24	C730049O14Rik	RIKEN cDNA C730049O14 gene	---	---
1433775_at	0	6.75e-07	22.8	24	C77080	expressed sequence C77080	NP_001028361.1	NM_001033189
1419273_at	0	1.32e-05	25.3	24	C80913	expressed sequence C80913	NP_035404.3	NM_011274
1433913_at	0.000286744	2.68e-07	24.5	24	C80913	expressed sequence C80913	NP_035404.3	NM_011274
1435704_at	0.0132274	0.0193399	24.4	24	C920006O11Rik	RIKEN cDNA C920006O11 gene	---	---
1417066_at	0	1.61e-12	24.9	24	Cabc1	chaperone, ABC1 activity of bc1 complex like (S. pombe)	NP_075830.2	NM_023341
1417067_s_at	0	1.5e-10	24.4	24	Cabc1	chaperone, ABC1 activity of bc1 complex like (S. pombe)	NP_075830.2	NM_023341
1452047_at	0.00233818	0.000222649	23.7	24	Cacybp	calcyclin binding protein	NP_033916.1	NM_009786
1424768_at	0.000455515	3.13e-08	24.3	24	Cald1	caldesmon 1	NP_663550.1	NM_145575
1424769_s_at	0	1.06e-11	23.9	24	Cald1	caldesmon 1	NP_663550.1	NM_145575
1424770_at	0.000178249	1.9e-09	24.7	24	Cald1	caldesmon 1	NP_663550.1	NM_145575
1417366_s_at	0.00142226	0.0247256	21.2	24	Calm1	calmodulin 1	NP_033920.1	NM_009790
1433592_at	0	1.61e-07	24.1	24	Calm1	calmodulin 1	NP_033920.1	NM_009790
1417606_a_at	0.00976848	0.00245326	25.9	24	Calr	calreticulin	NP_031617.1	NM_007591
1433806_x_at	0.0106762	0.000749037	25.6	24	Calr	calreticulin	NP_031617.1	NM_007591
1456170_x_at	0.0179563	0.00130191	25.5	24	Calr	calreticulin	NP_031617.1	NM_007591
1426389_at	0.00116428	2.47e-07	26.7	24	Camk1d	calcium/calmodulin-dependent protein kinase ID	NP_796317.2	NM_177343
1452050_at	0	2.1e-10	25	24	Camk1d	calcium/calmodulin-dependent protein kinase ID	NP_796317.2	NM_177343
1455869_at	0.00516297	0.0126406	22.9	24	Camk2b	Calcium/calmodulin-dependent protein kinase II, beta	NP_031621.2	NM_007595
1423941_at	0.00272107	0.000520486	23.6	24	Camk2g	calcium/calmodulin-dependent protein kinase II gamma	NP_001034227.1 /// NP_001034228.1 /// NP_848712.2	NM_001039138 /// NM_001039139 /// NM_178597
1456609_at	0.000455515	0.00150232	24.4	24	Camk2n1	calcium/calmodulin-dependent protein kinase II inhibitor 1	XP_895322.2 /// XP_984725.1	XM_890229 /// XM_979631
1424474_a_at	0.0193717	0.000202973	26.3	24	Camkk2	calcium/calmodulin-dependent protein kinase kinase 2, beta	NP_663333.1	NM_145358
1455401_at	0.0082237	0.046772	29.8	24	Camkk2	calcium/calmodulin-dependent protein kinase kinase 2, beta	NP_663333.1	NM_145358
1416257_at	0.00494542	4.5e-07	25.3	24	Capn2	calpain 2	NP_033924.1	NM_009794
1450725_s_at	0.00337238	3.16e-06	26	24	Car14	carbonic anhydrase 14	NP_035927.1	NM_011797
1449434_at	0.0046444	0.005595	23.9	24	Car3	carbonic anhydrase 3	NP_031632.2	NM_007606
1460256_at	0.0426012	0.00205128	28.6	24	Car3	carbonic anhydrase 3	NP_031632.2	NM_007606
1449491_at	0.000373806	0.0010569	22.4	24	Card10	caspase recruitment domain family, member 10	NP_570929.1	NM_130859
1436395_at	0.00645682	0.0494948	24.4	24	Card6	caspase recruitment domain family, member 6	XP_139295.2 /// XP_909805.1 /// XP_978654.1	XM_139295 /// XM_904712 /// XM_973560
1415975_at	0.00067503	0.00128386	24	24	Carhsp1	calcium regulated heat stable protein 1	NP_080097.1	NM_025821
1452394_at	0.00314249	0.00741359	25.3	24	Cars	cysteinyl-tRNA synthetase	NP_038770.2	NM_013742
1443787_x_at	0	3.87e-07	23.4	24	Casp14	Caspase 14	NP_033939.1	NM_009809
1415995_at	0	2.97e-10	22.4	24	Casp6	caspase 6	NP_033941.2	NM_009811
1435972_at	0.00368808	0.0295617	28.3	24	Cast	calpastatin	NP_033947.1	NM_009817
1451207_at	0.0310029	0.044827	22	24	Cbara1	calcium binding atopy-related autoantigen 1	NP_659071.1	NM_144822
1434757_at	0.00233818	0.00075937	24.9	24	Cbfa2t2h	core-binding factor, runt domain, alpha subunit 2, translocated to, 2 homolog (human)	NP_766448.1	NM_172860
1460716_a_at	0.0441402	0.0319118	23.2	24	Cbfb	core binding factor beta	NP_071704.2	NM_022309
1455082_at	0.00471075	0.0120531	22.1	24	Cblb	Casitas B-lineage lymphoma b	XP_001003161.1 /// XP_001003441.1 /// XP_001003447.1 /// XP_001003456.1 /// XP_001003462.1 /// XP_001003472.1 /// XP_001003476.1 /// XP_001003639.1 /// XP_001003649.1 /// XP_156257.4 /// XP_907149.1 /// XP_907151.2 /// XP_922628.1 /// XP_930087.1 /// XP_9	XM_001003161 /// XM_001003441 /// XM_001003447 /// XM_001003456 /// XM_001003462 /// XM_001003472 /// XM_001003476 /// XM_001003639 /// XM_001003649 /// XM_156257 /// XM_902056 /// XM_902058 /// XM_917535 /// XM_924994 /// XM_924996
1422666_at	0.000932326	0.0324133	22	24	Cblc	Casitas B-lineage lymphoma c	NP_075713.2	NM_023224
1427912_at	0.0304623	0.039264	25.6	24	Cbr3	carbonyl reductase 3	NP_766635.1	NM_173047
1423844_s_at	0	4.07e-09	23.9	24	Cbs	cystathionine beta-synthase	NP_659104.1 /// NP_835742.1	NM_144855 /// NM_178224
1425623_a_at	0	3.81e-09	24.1	24	Cbs	cystathionine beta-synthase	NP_659104.1 /// NP_835742.1	NM_144855 /// NM_178224
1448504_a_at	0.000286744	0.000800238	28.6	24	Cbx3 /// LOC629578 /// LOC633016 /// LOC672750	chromobox homolog 3 (Drosophila HP1 gamma) /// similar to chromobox homolog 3 /// similar to chromobox homolog 3 /// similar to chromobox homolog 3	NP_001032887.1 /// NP_031650.2 /// XP_001000966.1 /// XP_899571.1 /// XP_926464.1	NM_001037798 /// NM_007624 /// XM_001000966 /// XM_894478 /// XM_921371
1416884_at	0.00110796	0.000980817	28.6	24	Cbx3 /// LOC629578 /// LOC672750	chromobox homolog 3 (Drosophila HP1 gamma) /// similar to chromobox homolog 3 /// similar to chromobox homolog 3	NP_001032887.1 /// NP_031650.2 /// XP_001000966.1 /// XP_899571.1	NM_001037798 /// NM_007624 /// XM_001000966 /// XM_894478
1450416_at	0.000286744	0.000160005	27.1	24	Cbx5	chromobox homolog 5 (Drosophila HP1a)	NP_031652.1	NM_007626
1437385_at	0.0289356	0.0178348	22.2	24	Ccbe1	collagen and calcium binding EGF domains 1	NP_848908.1	NM_178793
1455991_at	0.000455515	0.00022692	23.3	24	Ccbl2	cysteine conjugate-beta lyase 2	NP_776124.1	NM_173763
1419803_s_at	0.00212698	3.27e-06	24.6	24	Ccdc12	coiled-coil domain containing 12	NP_082588.1	NM_028312
1424955_at	0.0181847	0.00886852	22.5	24	Ccdc5	coiled-coil domain containing 5	NP_666201.1	NM_146089
1442982_at	0.00191009	0.000259574	22.2	24	Ccdc66	coiled-coil domain containing 66	NP_796085.2	NM_177111
1419985_s_at	0.0187609	0.0306002	25.7	24	Ccdc69	coiled-coil domain containing 69	NP_803422.1	NM_177471
1435589_at	0.00775228	0.000767096	22.2	24	Ccdc85b	coiled-coil domain containing 85B	NP_941018.1	NM_198616
1422535_at	0.0112908	3.24e-06	24.3	24	Ccne2	cyclin E2	NP_001032211.1 /// NP_033960.1	NM_001037134 /// NM_009830
1422513_at	0	1.48e-07	24.1	24	Ccnf	cyclin F	NP_031660.2	NM_007634
1443807_x_at	0.0499331	0.0262655	23.1	24	Ccnf	cyclin F	NP_031660.2	NM_007634
1416488_at	0.000455515	9.16e-08	25	24	Ccng2	cyclin G2	NP_031661.2	NM_007635
1448364_at	0.000286744	5.61e-06	29.3	24	Ccng2	cyclin G2	NP_031661.2	NM_007635
1418585_at	0.000286744	0.000903899	22.4	24	Ccnh	cyclin H	NP_075732.1	NM_023243
1416427_at	0.00191009	2.93e-06	26	24	Ccni	cyclin I	NP_059063.1	NM_017367
1448335_s_at	0.0140861	0.00189696	24.7	24	Ccni	cyclin I	NP_059063.1	NM_017367
1424727_at	0.0214747	0.0449668	22.3	24	Ccr5	chemokine (C-C motif) receptor 5	NP_034047.2	NM_009917
1425837_a_at	0.000286744	7.9e-10	22.5	24	Ccrn4l	CCR4 carbon catabolite repression 4-like (S. cerevisiae)	NP_033964.1	NM_009834
1416024_x_at	0.000870196	4.02e-05	26.1	24	Cct3	chaperonin subunit 3 (gamma)	NP_033966.1	NM_009836
1448178_a_at	0.00098891	0.000174009	24	24	Cct3	chaperonin subunit 3 (gamma)	NP_033966.1	NM_009836
1449645_s_at	0.000455515	0.000332051	27.8	24	Cct3	chaperonin subunit 3 (gamma)	NP_033966.1	NM_009836
1459987_s_at	0.0104397	0.00245388	26.9	24	Cct3	chaperonin subunit 3 (gamma)	NP_033966.1	NM_009836
1430034_at	0.0184528	0.0444982	22.2	24	Cct4	chaperonin subunit 4 (delta)	NP_033967.1	NM_009837
1417258_at	0	7.91e-06	23.8	24	Cct5	chaperonin subunit 5 (epsilon)	NP_031663.1	NM_007637
1423517_at	0.00396432	0.00171418	24.1	24	Cct6a	chaperonin subunit 6a (zeta)	NP_033968.1	NM_009838
1415816_at	0.00759515	0.0118639	21.1	24	Cct7	chaperonin subunit 7 (eta)	NP_031664.2	NM_007638
1415817_s_at	0.000178249	3.15e-07	24.9	24	Cct7	chaperonin subunit 7 (eta)	NP_031664.2	NM_007638
1416440_at	0	1.31e-07	24.1	24	Cd164	CD164 antigen	NP_058594.1	NM_016898
1425243_at	0.00305613	0.0085962	23.5	24	Cd207	CD 207 antigen	NP_659192.2	NM_144943
1420907_at	0	6.47e-05	26.9	24	Cd2ap	CD2-associated protein	NP_033977.2	NM_009847
1448919_at	0.0109172	0.0150058	23	24	Cd302	CD302 antigen	NP_079698.2	NM_025422
1433741_at	0.00243247	0.042739	26.1	24	Cd38	CD38 antigen	NP_031672.2	NM_007646
1419554_at	0.00368808	0.010788	22.4	24	Cd47	CD47 antigen (Rh-related antigen, integrin-associated signal transducer)	NP_034711.1	NM_010581
1428187_at	0.000744758	0.00479138	25.9	24	Cd47	CD47 antigen (Rh-related antigen, integrin-associated signal transducer)	NP_034711.1	NM_010581
1416066_at	0.00808391	0.000234137	24.8	24	Cd9	CD9 antigen	NP_031683.1	NM_007657
1456746_a_at	0.00396432	0.0183384	27.6	24	Cd99l2	Cd99 antigen-like 2	NP_612182.1	NM_138309
1427357_at	0.00122202	0.000140779	29.7	24	Cda	cytidine deaminase	NP_082452.1	NM_028176
1425956_a_at	0.0193036	0.0051482	21.9	24	Cdadc1	cytidine and dCMP deaminase domain containing 1	XP_001000245.1 /// XP_001000259.1 /// XP_001000276.1 /// XP_001000293.1 /// XP_001000308.1 /// XP_001000321.1 /// XP_001000336.1 /// XP_001002774.1 /// XP_127813.3 /// XP_906940.1 /// XP_906946.1 /// XP_906950.1 /// XP_906959.1 /// XP_919194.1 /// XP_9281	XM_001000245 /// XM_001000259 /// XM_001000276 /// XM_001000293 /// XM_001000308 /// XM_001000321 /// XM_001000336 /// XM_001002774 /// XM_127813 /// XM_901847 /// XM_901853 /// XM_901857 /// XM_901866 /// XM_914101 /// XM_923072 /// XM_923082 /// XM_9230
1429418_at	0.00191009	0.000659299	22.9	24	Cdc14b	CDC14 cell division cycle 14 homolog B (S. cerevisiae)	NP_766175.2	NM_172587
1437070_at	0.0103008	0.00390169	24.6	24	Cdc14b	CDC14 cell division cycle 14 homolog B (S. cerevisiae)	NP_766175.2	NM_172587
1417740_at	0.000286744	7.77e-05	22.3	24	Cdc37l1	cell division cycle 37 homolog (S. cerevisiae)-like 1	NP_080226.1	NM_025950
1430205_a_at	0.00651102	0.00510019	22.6	24	Cdc37l1	cell division cycle 37 homolog (S. cerevisiae)-like 1	NP_080226.1	NM_025950
1427095_at	0.0188284	1.34e-05	22.1	24	Cdcp1	CUB domain containing protein 1	NP_598735.2	NM_133974
1448261_at	0.00200824	2.52e-05	23.4	24	Cdh1	cadherin 1	NP_033994.1	NM_009864
1418815_at	0.00152407	0.0012049	24.9	24	Cdh2	cadherin 2	NP_031690.2	NM_007664
1449244_at	0.00142226	0.0488728	21.4	24	Cdh2	cadherin 2	NP_031690.2	NM_007664
1435338_at	0.0030143	0.0240911	23.7	24	Cdk6	cyclin-dependent kinase 6	NP_034003.1	NM_009873
1455287_at	0.00276508	0.00571657	25.2	24	Cdk6	cyclin-dependent kinase 6	NP_034003.1	NM_009873
1460389_at	0	8.03e-06	23.1	24	Cdk8	cyclin-dependent kinase 8	NP_705827.2 /// NP_853548.1	NM_153599 /// NM_181570
1448842_at	0.000455515	0.000732023	28.2	24	Cdo1	cysteine dioxygenase 1, cytosolic	NP_149026.1	NM_033037
1424143_a_at	0.000178249	0.0119885	21.3	24	Cdt1	chromatin licensing and DNA replication factor 1	NP_080290.3	NM_026014
1415704_a_at	0.00401934	0.00865437	22.6	24	Cdv3	carnitine deficiency-associated gene expressed in ventricle 3	NP_780774.1 /// NP_787027.1	NM_175565 /// NM_175833
1425675_s_at	0.00195918	0.000309594	24.8	24	Ceacam1	CEA-related cell adhesion molecule 1	NP_001034274.1 /// NP_001034275.1 /// NP_001034276.1 /// NP_036056.2	NM_001039185 /// NM_001039186 /// NM_001039187 /// NM_011926
1427630_x_at	0.0274504	0.000203085	26	24	Ceacam1	CEA-related cell adhesion molecule 1	NP_001034274.1 /// NP_001034275.1 /// NP_001034276.1 /// NP_036056.2	NM_001039185 /// NM_001039186 /// NM_001039187 /// NM_011926
1460681_at	0.00811417	0.00874495	25	24	Ceacam1	CEA-related cell adhesion molecule 1	NP_001034274.1 /// NP_001034275.1 /// NP_001034276.1 /// NP_036056.2	NM_001039185 /// NM_001039186 /// NM_001039187 /// NM_011926
1460682_s_at	0.000373806	5.55e-05	23.7	24	Ceacam1 /// Ceacam2	CEA-related cell adhesion molecule 1 /// CEA-related cell adhesion molecule 2	NP_001034274.1 /// NP_001034275.1 /// NP_001034276.1 /// NP_031569.1 /// NP_036056.2	NM_001039185 /// NM_001039186 /// NM_001039187 /// NM_007543 /// NM_011926
1418901_at	0.00167354	0.0408344	22.6	24	Cebpb	CCAAT/enhancer binding protein (C/EBP), beta	NP_034013.1	NM_009883
1423233_at	0.00276508	3.64e-06	23.2	24	Cebpd	CCAAT/enhancer binding protein (C/EBP), delta	NP_031705.2	NM_007679
1450842_a_at	0.00110796	0.00236326	26.7	24	Cenpa	centromere autoantigen A	NP_031707.1	NM_007681
1435370_a_at	0.000286744	6.76e-06	23.1	24	Ces3	carboxylesterase 3	NP_444430.1	NM_053200
1435371_x_at	0.000455515	7.57e-06	24	24	Ces3	carboxylesterase 3	NP_444430.1	NM_053200
1449081_at	0	7.89e-09	24	24	Ces3	carboxylesterase 3	NP_444430.1	NM_053200
1435155_at	0.0114657	1.81e-06	25.9	24	Cgn	cingulin	XP_001001375.1 /// XP_980833.1	XM_001001375 /// XM_975739
1430849_a_at	0.00110796	3.85e-07	23.5	24	Cgrrf1	cell growth regulator with ring finger domain 1	NP_081108.2	NM_026832
1430850_x_at	0.0484569	0.00475466	23.6	24	Cgrrf1	cell growth regulator with ring finger domain 1	NP_081108.2	NM_026832
1434565_at	0.000932326	2.14e-08	23.7	24	Cgrrf1	cell growth regulator with ring finger domain 1	NP_081108.2	NM_026832
1416938_at	0.0370641	0.0142615	22.3	24	Chchd1	coiled-coil-helix-coiled-coil-helix domain containing 1	NP_079642.1	NM_025366
1451504_at	0.0291171	0.0493624	23.2	24	Chchd3	coiled-coil-helix-coiled-coil-helix domain containing 3	NP_079612.1	NM_025336
1417233_at	0.00127522	0.000189758	22.3	24	Chchd4	coiled-coil-helix-coiled-coil-helix domain containing 4	NP_598689.1	NM_133928
1454640_at	0	1.42e-06	24.8	24	Chchd7	coiled-coil-helix-coiled-coil-helix domain containing 7	NP_852056.1	NM_181391
1427384_at	0.00142226	5.36e-05	24.4	24	Chd6	chromodomain helicase DNA binding protein 6	NP_775544.2	NM_173368
1434002_at	0.00132586	0.00145262	25.9	24	Ches1	checkpoint suppressor 1	NP_899009.2	NM_183186
1436925_at	0.0139173	0.0132762	26.6	24	Ches1	checkpoint suppressor 1	NP_899009.2	NM_183186
1438255_at	0.000455515	6.09e-06	24.5	24	Ches1	checkpoint suppressor 1	NP_899009.2	NM_183186
1453094_at	0.0424287	0.0205774	25.5	24	Ches1	checkpoint suppressor 1	NP_899009.2	NM_183186
1433550_at	0.0306748	0.0490782	25.2	24	Chfr	checkpoint with forkhead and ring finger domains	NP_766305.1	NM_172717
1429050_at	0	7.82e-06	23.2	24	Chic2	cysteine-rich hydrophobic domain 2	NP_083126.1	NM_028850
1442277_at	0.000455515	2.85e-11	23.6	24	Chka	choline kinase alpha	NP_001020737.1 /// NP_038518.2	NM_001025566 /// NM_013490
1450264_a_at	0.000870196	7.82e-17	23.1	24	Chka	choline kinase alpha	NP_001020737.1 /// NP_038518.2	NM_001025566 /// NM_013490
1453582_at	0.00116428	3.57e-12	23.2	24	Chka	choline kinase alpha	NP_001020737.1 /// NP_038518.2	NM_001025566 /// NM_013490
1448448_a_at	0.000806728	3.42e-05	23.9	24	Chkb	choline kinase beta	NP_031718.1	NM_007692
1425591_a_at	0.034138	0.0223707	22	24	Chmp2a	chromatin modifying protein 2A	NP_081161.1	NM_026885
1428252_at	0.000286744	3.23e-06	25.6	24	Chmp2b	chromatin modifying protein 2B	NP_081155.1	NM_026879
1451300_a_at	0.00607063	0.0296692	26.2	24	Chmp7	CHMP family, member 7	NP_598839.2	NM_134078
1428573_at	0.000870196	3.35e-07	21.8	24	Chn2	chimerin (chimaerin) 2	NP_076032.1	NM_023543
1428574_a_at	0	2.22e-07	22.2	24	Chn2	chimerin (chimaerin) 2	NP_076032.1	NM_023543
1435574_at	0.000932326	0.000105919	24.1	24	Chordc1	Cysteine and histidine-rich domain (CHORD)-containing, zinc-binding protein 1	NP_080120.1	NM_025844
1460645_at	0.0146131	0.00304719	23.4	12	Chordc1	cysteine and histidine-rich domain (CHORD)-containing, zinc-binding protein 1	NP_080120.1	NM_025844
1426146_a_at	0.0035401	0.00533914	26.3	24	Chpt1	choline phosphotransferase 1	NP_659056.2	NM_144807
1435446_a_at	0.0182459	0.00251501	24	24	Chpt1	choline phosphotransferase 1	NP_659056.2	NM_144807
1459859_x_at	0.0446313	0.0457503	24.6	8	Chrac1	chromatin accessibility complex 1	NP_444298.1	NM_053068
1425455_a_at	0.0431159	0.0124567	22.8	24	Churc1	churchill domain containing 1	XP_126982.4 /// XP_903967.1 /// XP_920916.1 /// XP_929039.1 /// XP_994297.1 /// XP_994326.1	XM_126982 /// XM_898874 /// XM_915823 /// XM_923946 /// XM_989203 /// XM_989232
1444438_at	0.00401934	0.00141501	25.2	24	Cib3	calcium and integrin binding family member 3	XP_356089.1 /// XP_909611.1 /// XP_986972.1	XM_356089 /// XM_904518 /// XM_981878
1416332_at	0.000286744	2.95e-05	23.4	24	Cirbp	cold inducible RNA binding protein	NP_031731.1	NM_007705
1421267_a_at	0.0385388	0.00106484	25.1	24	Cited2	Cbp/p300-interacting transactivator, with Glu/Asp-rich carboxy-terminal domain, 2	NP_034958.2	NM_010828
1452207_at	0.0212529	0.000582859	26.3	24	Cited2 /// LOC671495	Cbp/p300-interacting transactivator, with Glu/Asp-rich carboxy-terminal domain, 2 /// similar to Cbp/p300-interacting transactivator, with Glu/Asp-rich carboxy-terminal domain, 2	NP_034958.2	NM_010828 /// XR_003446
1448533_at	0.0116591	0.00125967	28.6	24	Ckap1	cytoskeleton-associated protein 1	NP_079824.1	NM_025548
1417457_at	0.00238399	3.74e-07	22.4	24	Cks2	CDC28 protein kinase regulatory subunit 2	NP_079691.1	NM_025415
1417458_s_at	0.000529623	3.68e-07	24	24	Cks2	CDC28 protein kinase regulatory subunit 2	NP_079691.1	NM_025415
1437932_a_at	0	3.01e-12	23.8	24	Cldn1	claudin 1	NP_057883.1	NM_016674
1450014_at	0	1.74e-09	27.8	24	Cldn1	claudin 1	NP_057883.1	NM_016674
1429555_at	0.0030143	0.00209706	25.1	24	Cldnd1	claudin domain containing 1	NP_741968.1	NM_171826
1419477_at	0.00132586	0.000512805	27.5	24	Clec2d	C-type lectin domain family 2, member d	NP_444339.1	NM_053109
1424673_at	0.000286744	3.92e-10	23.9	24	Clec2h	C-type lectin domain family 2, member h	NP_444395.2	NM_053165
1431240_at	0.000178249	2.97e-10	23.1	24	Clec2h	C-type lectin domain family 2, member h	NP_444395.2	NM_053165
1451438_s_at	0.000455515	2.98e-09	23.4	24	Clec2h	C-type lectin domain family 2, member h	NP_444395.2	NM_053165
1429954_at	0.00209225	0.00103542	23.5	24	Clec4a3	C-type lectin domain family 4, member a3	NP_694877.2	NM_153197
1427428_at	0.00305613	0.0313256	24.4	24	Clec4g	C-type lectin domain family 4, member g	NP_083741.1	NM_029465
1417743_at	0.0333056	0.0448359	27.6	24	Clk2	CDC-like kinase 2	NP_031738.1	NM_007712
1436539_at	0.000178249	0.0200701	22.2	24	Clmn	calmin	NP_001035772.1 /// NP_444385.2	NM_001040682 /// NM_053155
1439117_at	0.000373806	0.00673772	23.3	24	Clmn	calmin	NP_001035772.1 /// NP_444385.2	NM_001040682 /// NM_053155
1426886_at	0.00098891	0.000777996	23	24	Cln5	ceroid-lipofuscinosis, neuronal 5	XP_001003197.1 /// XP_911016.2 /// XP_979649.1	XM_001003197 /// XM_905923 /// XM_974555
1459992_x_at	0	7.69e-06	25.8	24	Cln8	ceroid-lipofuscinosis, neuronal 8	NP_036130.1	NM_012000
1418659_at	0	1.98e-11	22.9	24	Clock	circadian locomoter output cycles kaput	NP_031741.1	NM_007715
1435775_at	0	1.23e-09	21.7	24	Clock	circadian locomoter output cycles kaput	NP_031741.1	NM_007715
1439314_at	0.00172132	8.45e-07	22.5	24	Clock	circadian locomoter output cycles kaput	NP_031741.1	NM_007715
1418660_at	0.000286744	3.46e-11	22.9	24	Clock /// LOC620729	circadian locomoter output cycles kaput /// hypothetical protein LOC620729	NP_031741.1	NM_007715
1423447_at	0	7.46e-20	23.6	24	Clpx	caseinolytic peptidase X (E.coli)	NP_035932.1	NM_011802
1439342_at	0.000744758	1.22e-11	23.4	24	Clpx	Caseinolytic peptidase X (E.coli)	NP_035932.1	NM_011802
1421062_s_at	0.0166009	0.0253767	27.5	24	Clta	clathrin, light polypeptide (Lca)	NP_058040.1	NM_016760
1454626_at	0.0156581	0.00928915	23.8	24	Cltc	clathrin, heavy polypeptide (Hc)	NP_001003908.1	NM_001003908
1428043_a_at	0.0129942	0.0217733	29	24	Cmah	cytidine monophospho-N-acetylneuraminic acid hydroxylase	NP_031743.2	NM_007717
1421609_a_at	0.00181821	6.35e-06	23.9	24	Cml3	camello-like 3	NP_001032931.1 /// NP_444327.1	NM_001037842 /// NM_053097
1419520_at	0	7.26e-09	22.8	24	Cml4	camello-like 4	NP_075944.1	NM_023455
1424811_at	0	3.33e-19	24	24	Cml5	camello-like 5	NP_075982.1	NM_023493
1451114_at	0.00495942	0.000714866	25.5	24	Cmtm6	CKLF-like MARVEL transmembrane domain containing 6	NP_080312.1	NM_026036
1427964_at	0.00142226	0.0016078	24.8	24	Cmtm8	CKLF-like MARVEL transmembrane domain containing 8	NP_081570.1	NM_027294
1433983_at	0.0149344	0.00221547	24.1	24	Cnksr3	Cnksr family member 3	NP_766134.1	NM_172546
1436759_x_at	0.0104678	0.0254468	22.1	24	Cnn3	calponin 3, acidic	NP_082320.1	NM_028044
1438354_x_at	0.0466802	0.012252	27.6	24	Cnn3	Calponin 3, acidic	NP_082320.1	NM_028044
1455570_x_at	0.000870196	0.00222576	21.5	24	Cnn3	calponin 3, acidic	NP_082320.1	NM_028044
1456380_x_at	0.000529623	0.00471594	23.4	24	Cnn3	calponin 3, acidic	NP_082320.1	NM_028044
1434251_at	0.00632721	0.00219621	24.3	24	Cnot1	CCR4-NOT transcription complex, subunit 1	XP_001002274.1 /// XP_001002295.1 /// XP_001002307.1 /// XP_001002319.1 /// XP_001002332.1 /// XP_001002356.1 /// XP_001002371.1 /// XP_001002382.1 /// XP_001002393.1 /// XP_001002409.1 /// XP_001002423.1 /// XP_001002473.1 /// XP_001002486.1 /// XP_00100	XM_001002274 /// XM_001002295 /// XM_001002307 /// XM_001002319 /// XM_001002332 /// XM_001002356 /// XM_001002371 /// XM_001002382 /// XM_001002393 /// XM_001002409 /// XM_001002423 /// XM_001002473 /// XM_001002486 /// XM_001003604 /// XM_001003611 ///
1436645_a_at	0.00361297	0.00961038	23.9	24	Cnot4	CCR4-NOT transcription complex, subunit 4	NP_058573.2	NM_016877
1437586_at	0.00252123	0.0124316	23.9	24	Cnot4	CCR4-NOT transcription complex, subunit 4	NP_058573.2	NM_016877
1426682_at	0.000286744	5.2e-06	25.6	24	Cnot6	CCR4-NOT transcription complex, subunit 6	NP_997649.1	NM_212484
1423641_s_at	0	1.04e-08	24.6	24	Cnot7	CCR4-NOT transcription complex, subunit 7	NP_035265.1	NM_011135
1437341_x_at	0	8.85e-11	25.1	24	Cnp1	cyclic nucleotide phosphodiesterase 1	NP_034053.1	NM_009923
1454795_at	0	0.0133462	21.5	24	Cobll1	Cobl-like 1	NP_795999.2	NM_177025
1422866_at	0.00181821	0.0122495	26.5	24	Col13a1	procollagen, type XIII, alpha 1	NP_031757.1	NM_007731
1427168_a_at	0.00545396	0.0264877	28.9	24	Col14a1	procollagen, type XIV, alpha 1	NP_851794.1	NM_181277
1426955_at	0.00142226	0.00158333	23.7	24	Col18a1	procollagen, type XVIII, alpha 1	NP_034059.2	NM_009929
1450857_a_at	0.0204183	0.0160067	24.6	24	Col1a2	procollagen, type I, alpha 2	NP_031769.1	NM_007743
1429549_at	0.000286744	9.6e-07	24.4	24	Col27a1	procollagen, type XXVII, alpha 1	NP_079961.2	NM_025685
1453191_at	0.00137423	0.00034674	22.4	24	Col27a1	procollagen, type XXVII, alpha 1	NP_079961.2	NM_025685
1427883_a_at	0.00152407	8.51e-05	26	24	Col3a1	procollagen, type III, alpha 1	NP_034060.1	NM_009930
1452035_at	0	3.35e-08	24.4	24	Col4a1	procollagen, type IV, alpha 1	NP_034061.1	NM_009931
1424051_at	0.00142226	0.000130944	25	24	Col4a2	procollagen, type IV, alpha 2	NP_034062.2	NM_009932
1452867_at	0	0.00929143	21.1	24	Col4a3bp	procollagen, type IV, alpha 3 (Goodpasture antigen) binding protein	NP_075909.1	NM_023420
1419703_at	0.00357775	0.000178028	26.8	24	Col5a3	procollagen, type V, alpha 3	NP_058615.1	NM_016919
1426765_at	0	4.48e-12	25.2	24	Commd7 /// LOC631742 /// LOC674161	COMM domain containing 7 /// similar to COMM domain containing protein 7 /// similar to COMM domain-containing protein 7	NP_598611.1 /// XP_910735.2 /// XP_984531.1	NM_133850 /// XM_905642 /// XM_979437
1456264_at	0.000455515	4.24e-05	27.1	24	Commd7 /// LOC631742 /// LOC674161	COMM domain containing 7 /// similar to COMM domain containing protein 7 /// similar to COMM domain-containing protein 7	NP_598611.1 /// XP_910735.2 /// XP_984531.1	NM_133850 /// XM_905642 /// XM_979437
1418701_at	0.00167354	1.38e-05	23.4	24	Comt	catechol-O-methyltransferase	NP_031770.1	NM_007744
1449183_at	0.00152407	1.2e-05	25.2	24	Comt	catechol-O-methyltransferase	NP_031770.1	NM_007744
1427320_at	0.00442789	0.00297861	25.9	24	Copg2as2	coatomer protein complex, subunit gamma 2, antisense 2	---	NR_002845
1416665_at	0.0174852	0.0395398	23.4	24	Coq7	demethyl-Q 7	NP_034070.1	NM_009940
1448351_at	0.000744758	0.00346954	22.6	24	Coro1b	coronin, actin binding protein 1B	NP_035908.1	NM_011778
1437146_x_at	0.000286744	0.0475595	21	24	Coro7	coronin 7	NP_084481.2	NM_030205
1437524_x_at	0.00252123	0.0112603	21.3	24	Coro7	coronin 7	NP_084481.2	NM_030205
1421772_a_at	0.0348287	0.00321082	23.5	24	Cox7a2l	cytochrome c oxidase subunit VIIa polypeptide 2-like	NP_033213.1	NM_009187
1417494_a_at	0.000870196	0.00711148	22	24	Cp	ceruloplasmin	NP_031778.1	NM_007752
1417495_x_at	0.00142226	0.0250143	21.3	24	Cp	ceruloplasmin	NP_031778.1	NM_007752
1417496_at	0.000373806	0.00132707	26.4	24	Cp	ceruloplasmin	NP_031778.1	NM_007752
1441326_at	0.000870196	6.89e-07	21.9	24	Cp	ceruloplasmin	NP_031778.1	NM_007752
1455009_at	0.00122202	0.00164864	25	24	Cpd	carboxypeptidase D	NP_031780.1	NM_007754
1443017_at	0.0205765	0.0121374	24.5	24	Cpeb2	cytoplasmic polyadenylation element binding protein 2	NP_787951.1	NM_175937
1456048_at	0.00401934	0.0341387	23.6	24	Cpeb3	cytoplasmic polyadenylation element binding protein 3	NP_938042.2	NM_198300
1420617_at	0.0114657	1.47e-05	25.1	24	Cpeb4	cytoplasmic polyadenylation element binding protein 4	NP_080528.2	NM_026252
1420618_at	0.0042225	2.37e-05	25	24	Cpeb4	cytoplasmic polyadenylation element binding protein 4	NP_080528.2	NM_026252
1452814_at	0.00805119	0.0175145	28	24	Cpne3	copine III	NP_082045.1	NM_027769
1437852_x_at	0.00715484	0.0108278	21.5	24	Cpsf3	cleavage and polyadenylation specificity factor 3	NP_061283.2	NM_018813
1434866_x_at	0.000178249	1.53e-06	22.3	24	Cpt1a	carnitine palmitoyltransferase 1a, liver	NP_038523.1	NM_013495
1438156_x_at	0.000286744	8.99e-06	22.9	24	Cpt1a	carnitine palmitoyltransferase 1a, liver	NP_038523.1	NM_013495
1460409_at	0	0.00217398	21.3	24	Cpt1a	carnitine palmitoyltransferase 1a, liver	NP_038523.1	NM_013495
1418249_at	0.000286744	8.73e-08	23	24	Crcp	calcitonin gene-related peptide-receptor component protein	NP_031787.1	NM_007761
1436983_at	0.0291171	0.0132815	25.4	24	Crebbp	CREB binding protein	NP_001020603.1	NM_001025432
1435085_at	0.00931111	0.00012525	25.4	24	Crebl2	cAMP responsive element binding protein-like 2	NP_808355.1	NM_177687
1418322_at	0.00401934	6.51e-05	23.3	24	Crem	cAMP responsive element modulator	NP_038526.1	NM_013498
1449037_at	0.000286744	5.53e-06	26.1	24	Crem	cAMP responsive element modulator	NP_038526.1	NM_013498
1448406_at	0.00243247	0.0189483	23.4	24	Cri1	CREBBP/EP300 inhibitory protein 1	NP_079889.1	NM_025613
1417311_at	0.000286744	8e-09	26.5	24	Crip2	cysteine rich protein 2	NP_077185.1	NM_024223
1455964_at	0.0371793	0.0304743	25.1	24	Crkrs	Cdc2-related kinase, arginine/serine-rich	NP_081228.1	NM_026952
1429737_a_at	0.0035401	0.00168235	23.7	24	Crls1	cardiolipin synthase 1	NP_001019556.1 /// NP_079922.2	NM_001024385 /// NM_025646
1450966_at	0	2.36e-13	24.2	24	Crot	carnitine O-octanoyltransferase	NP_076222.1	NM_023733
1433733_a_at	0	9.49e-18	24.6	24	Cry1	cryptochrome 1 (photolyase-like)	NP_031797.1	NM_007771
1430546_at	0.00551602	0.000148162	22.2	24	Cryzl1	crystallin, zeta (quinone reductase)-like 1	NP_598440.1	NM_133679
1451473_a_at	0.000932326	0.000214744	25.1	24	Cryzl1	crystallin, zeta (quinone reductase)-like 1	NP_598440.1	NM_133679
1422578_at	0.0166753	0.000586017	25.6	24	Cs	citrate synthase	NP_080720.1	NM_026444
1450667_a_at	0.00796485	0.000275751	23.8	24	Cs	citrate synthase	NP_080720.1	NM_026444
1423997_at	0.0132274	0.00312251	23	24	Csde1	cold shock domain containing E1, RNA binding	NP_659150.1	NM_144901
1428537_at	0.00886023	0.0494748	26.6	24	Csnk1a1	casein kinase 1, alpha 1	NP_666199.1	NM_146087
1429383_at	0.00181821	0.000801224	21.4	24	Csnk1g3	casein kinase 1, gamma 3	NP_690022.1	NM_152809
1429384_at	0	1.45e-09	23.6	24	Csnk1g3	casein kinase 1, gamma 3	NP_690022.1	NM_152809
1419038_a_at	0.0466802	0.0328056	27.2	24	Csnk2a1	casein kinase II, alpha 1 polypeptide	NP_031814.2	NM_007788
1429302_at	0.0042225	0.00534034	24.1	24	Csnk2a2	casein kinase II, alpha 2, polypeptide	NP_034104.1	NM_009974
1453099_at	0.00945599	0.0334785	22.2	24	Csnk2a2	casein kinase II, alpha 2, polypeptide	NP_034104.1	NM_009974
1460318_at	0.000373806	1.82e-06	25.4	24	Csrp3	cysteine and glycine-rich protein 3	NP_038836.1	NM_013808
1452055_at	0.0124726	0.039196	24.8	24	Ctdsp1	CTD (carboxy-terminal domain, RNA polymerase II, polypeptide A) small phosphatase 1	NP_694728.1	NM_153088
1423661_s_at	0.000606161	0.00472878	21.2	24	Ctdsp2	CTD (carboxy-terminal domain, RNA polymerase II, polypeptide A) small phosphatase 2	NP_666124.1	NM_146012
1451075_s_at	0.00191009	0.0247193	22.9	24	Ctdsp2	CTD (carboxy-terminal domain, RNA polymerase II, polypeptide A) small phosphatase 2	NP_666124.1	NM_146012
1416953_at	0.0042225	0.00178222	21.5	24	Ctgf	connective tissue growth factor	NP_034347.1	NM_010217
1426243_at	0.00368808	0.000621469	25.4	24	Cth	cystathionase (cystathionine gamma-lyase)	NP_666065.1	NM_145953
1437807_x_at	0.00456507	0.0478316	21.8	24	Ctnna1	catenin (cadherin associated protein), alpha 1	NP_033948.1	NM_009818
1448149_at	0.0205765	0.0462226	23	24	Ctnna1	catenin (cadherin associated protein), alpha 1	NP_033948.1	NM_009818
1448111_at	0.000286744	1.26e-05	23.3	24	Ctps2	cytidine 5'-triphosphate synthase 2	NP_061207.1	NM_018737
1443814_x_at	0.00340964	0.000542461	22.7	24	Ctsh	cathepsin H	NP_031827.1	NM_007801
1451310_a_at	0.00413703	0.0022676	25.9	24	Ctsl	cathepsin L	NP_034114.1	NM_009984
1457724_at	0.00855305	0.00297883	26.4	24	Ctsl	cathepsin L	NP_034114.1	NM_009984
1433908_a_at	0	0.00578588	21.6	24	Cttn	cortactin	NP_031829.2	NM_007803
1426407_at	0.00132586	0.000650497	24.5	24	Cugbp1	CUG triplet repeat, RNA binding protein 1	NP_059064.2 /// NP_941955.1	NM_017368 /// NM_198683
1427413_a_at	0.00942615	0.0428505	24.8	24	Cugbp1	CUG triplet repeat, RNA binding protein 1	NP_059064.2 /// NP_941955.1	NM_017368 /// NM_198683
1448174_at	0.000286744	9.1e-07	24.2	24	Cul1	cullin 1	NP_036172.1	NM_012042
1419765_at	0.00991999	0.0320791	21.1	24	Cul2	cullin 2	NP_083678.1	NM_029402
1451231_a_at	0.00132586	4.09e-08	23.7	24	Cul2	cullin 2	NP_083678.1	NM_029402
1422794_at	0	5.26e-05	22.8	24	Cul3	cullin 3	NP_057925.1	NM_016716
1434717_at	0.0146944	0.0210941	23.1	24	Cul3	cullin 3	NP_057925.1	NM_016716
1451971_at	0.00122202	1.31e-07	22.1	24	Cul4a	cullin 4A	NP_666319.1	NM_146207
1417453_at	0.0082237	0.00817715	21.3	24	Cul4b	cullin 4B	NP_082564.2	NM_028288
1418473_at	0.00976848	0.0279376	24.2	24	Cutc	cutC copper transporter homolog (E.coli)	NP_079806.1	NM_025530
1427321_s_at	0.000286744	2.05e-05	27.1	24	Cxadr	coxsackievirus and adenovirus receptor	NP_001020363.1 /// NP_034118.1	NM_001025192 /// NM_009988
1449949_a_at	0.000806728	0.000634057	27.3	24	Cxadr	coxsackievirus and adenovirus receptor	NP_001020363.1 /// NP_034118.1	NM_001025192 /// NM_009988
1452391_at	0.000455515	1.55e-07	25.7	24	Cxadr	coxsackievirus and adenovirus receptor	NP_001020363.1 /// NP_034118.1	NM_001025192 /// NM_009988
1453282_at	0	9.48e-07	26.3	24	Cxadr	coxsackievirus and adenovirus receptor	NP_001020363.1 /// NP_034118.1	NM_001025192 /// NM_009988
1448823_at	0.00745873	0.00116392	26.4	24	Cxcl12	chemokine (C-X-C motif) ligand 12	NP_001012495.1 /// NP_038683.1 /// NP_068350.1	NM_001012477 /// NM_013655 /// NM_021704
1431469_a_at	0.00333004	0.00143702	23.1	24	Cxxc5	CXXC finger 5	NP_598448.1	NM_133687
1448960_at	0.000178249	1.93e-07	24	24	Cxxc5	CXXC finger 5	NP_598448.1	NM_133687
1417766_at	0.00221747	1.76e-05	27.8	24	Cyb5b	cytochrome b5 type B	NP_079834.2	NM_025558
1434245_a_at	0.0480766	0.0110517	22.7	24	Cybasc3	cytochrome b, ascorbate dependent 3	NP_958739.1	NM_201351
1422484_at	0.00067503	7.27e-05	21.7	24	Cycs	cytochrome c, somatic	NP_031834.1	NM_007808
1456071_a_at	0.00871374	0.00707321	21.7	24	Cycs /// LOC670717 /// LOC672195	cytochrome c, somatic /// similar to Cytochrome c, somatic /// similar to Cytochrome c, somatic	NP_031834.1 /// XP_987982.1 /// XP_996799.1	NM_007808 /// XM_982888 /// XM_991705
1422483_a_at	0.000286744	9.05e-06	23.8	24	Cycs /// LOC672195	cytochrome c, somatic /// similar to Cytochrome c, somatic	NP_031834.1 /// XP_996799.1	NM_007808 /// XM_991705
1429618_at	0.000529623	0.00361462	22.8	24	Cyld	cylindromatosis (turban tumor syndrome)	NP_775545.1	NM_173369
1422230_s_at	0	9e-12	22.6	24	Cyp2a4 /// Cyp2a5	cytochrome P450, family 2, subfamily a, polypeptide 4 /// cytochrome P450, family 2, subfamily a, polypeptide 5	NP_031838.2 /// NP_034127.1	NM_007812 /// NM_009997
1422257_s_at	0.000744758	1.02e-06	25.3	24	Cyp2b10	cytochrome P450, family 2, subfamily b, polypeptide 10	NP_034128.1 /// NP_034129.1	NM_009998 /// NM_009999
1425645_s_at	0.000744758	1.83e-06	25.1	24	Cyp2b10	cytochrome P450, family 2, subfamily b, polypeptide 10	NP_034128.1 /// NP_034129.1	NM_009998 /// NM_009999
1451787_at	0.000606161	5.28e-07	25.8	24	Cyp2b10	cytochrome P450, family 2, subfamily b, polypeptide 10	NP_034128.1 /// NP_034129.1	NM_009998 /// NM_009999
1424273_at	0.000606161	0.00239968	22	24	Cyp2c70	cytochrome P450, family 2, subfamily c, polypeptide 70	NP_663474.1	NM_145499
1431803_at	0.0184528	0.0433076	26.5	24	Cyp2d13	cytochrome P450, family 2, subfamily d, polypeptide 13	NP_598456.1	NM_133695
1449565_at	0	2.83e-10	21.8	24	Cyp2g1	cytochrome P450, family 2, subfamily g, polypeptide 1	NP_038837.1	NM_013809
1424677_at	0.0100012	0.0290358	24.2	24	Cyp2j9	cytochrome P450, family 2, subfamily j, polypeptide 9	NP_083255.1	NM_028979
1453500_at	0.000455515	9.48e-05	25.2	24	Cyp2u1	cytochrome P450, family 2, subfamily u, polypeptide 1	XP_131188.5 /// XP_988828.1 /// XP_997230.1	XM_131188 /// XM_983734 /// XM_992136
1418780_at	0	8.53e-08	24.3	24	Cyp39a1	cytochrome P450, family 39, subfamily a, polypeptide 1	NP_061375.1	NM_018887
1419523_at	0.00390031	0.000813641	24.2	24	Cyp3a13	cytochrome P450, family 3, subfamily a, polypeptide 13	NP_031845.1	NM_007819
1424973_at	0.00340964	0.00184081	26.1	24	Cyp3a25 /// LOC622249	cytochrome P450, family 3, subfamily a, polypeptide 25 /// similar to cytochrome P450, family 3, subfamily a, polypeptide 25	NP_062766.1	NM_019792 /// XR_003251
1449316_at	0.00261002	0.0497366	22.1	24	Cyp4f15	cytochrome P450, family 4, subfamily f, polypeptide 15	NP_598888.1	NM_134127
1422100_at	0.00122202	0.000180748	24.2	24	Cyp7a1	cytochrome P450, family 7, subfamily a, polypeptide 1	NP_031850.2	NM_007824
1438743_at	0.000606161	4.77e-05	23.7	24	Cyp7a1	cytochrome P450, family 7, subfamily a, polypeptide 1	NP_031850.2	NM_007824
1449309_at	0.0129079	0.00037555	26.6	24	Cyp8b1	cytochrome P450, family 8, subfamily b, polypeptide 1	NP_034142.2	NM_010012
1419070_at	0.00162701	0.0149803	23.4	24	Cys1	cystin 1	NP_001004455.1 /// NP_619627.2	NM_001004455 /// NM_138686
1440908_at	0.000286744	3.57e-05	23.7	24	D030063E12	hypothetical protein D030063E12	---	---
1428969_at	0.00333004	1.75e-06	24.7	24	D030074E01Rik	RIKEN cDNA D030074E01 gene	NP_083767.1	NM_029491
1436736_x_at	0	4.93e-14	24.1	24	D0H4S114	DNA segment, human D4S114	NP_444308.1	NM_053078
1450839_at	0	1.5e-14	23.7	24	D0H4S114	DNA segment, human D4S114	NP_444308.1	NM_053078
1416850_s_at	0.000286744	0.000109777	22.5	24	D10Ertd214e	DNA segment, Chr 10, ERATO Doi 214, expressed	NP_598768.1	NM_134007
1418439_at	0.00435304	0.00523783	23.3	24	D10Ertd322e	DNA segment, Chr 10, ERATO Doi 322, expressed	NP_080341.1	NM_026065
1420646_at	0.0284288	0.0348697	25.5	24	D10Ertd438e	DNA segment, Chr 10, ERATO Doi 438, expressed	NP_084526.1	NM_030250
1434304_s_at	0.00172132	0.000629134	24.6	24	D10Ertd438e	DNA segment, Chr 10, ERATO Doi 438, expressed	NP_084526.1	NM_030250
1460563_at	0.0140861	0.00627459	22.6	24	D10Ertd438e	DNA segment, Chr 10, ERATO Doi 438, expressed	NP_084526.1	NM_030250
1449338_at	0.00324839	0.000878511	25.4	24	D10Ertd641e	DNA segment, Chr 10, ERATO Doi 641, expressed	NP_079790.1	NM_025514
1449000_at	0.00132586	0.0288358	21.3	24	D10Jhu81e	DNA segment, Chr 10, Johns Hopkins University 81 expressed	NP_613067.1	NM_138601
1424779_at	0.00172132	9.01e-05	24.1	24	D10Ucla1	DNA segment, Chr 10, University of California at Los Angeles 1	NP_848721.1	NM_178606
1454648_s_at	0.015344	0.049319	24.5	24	D10Wsu102e	DNA segment, Chr 10, Wayne State University 102, expressed	NP_080855.1	NM_026579
1420129_s_at	0.0035401	0.00038181	24.2	24	D10Wsu52e	DNA segment, Chr 10, Wayne State University 52, expressed	NP_663397.1	NM_145422
1455500_at	0.0139173	0.0168255	26.1	24	D11Ertd759e /// LOC672513	DNA segment, Chr 11, ERATO Doi 759, expressed /// similar to chromosome 17 open reading frame 27	NP_001035094.1	NM_001040005 /// XR_003880
1457054_a_at	0.00142226	0.00934389	25.1	24	D130020L05Rik	RIKEN cDNA D130020L05 gene	---	---
1453166_at	0	8.79e-10	24.2	24	D130073L02Rik	RIKEN cDNA D130073L02 gene	NP_001028431.1	NM_001033259
1424620_at	0	1.9e-11	26.1	24	D13Wsu177e	DNA segment, Chr 13, Wayne State University 177, expressed	NP_848720.1	NM_178605
1426780_at	0.00098891	0.00428206	24.1	24	D14Ertd436e	DNA segment, Chr 14, ERATO Doi 436, expressed	NP_766187.1	NM_172599
1451103_at	0.00471075	0.000154295	23.3	24	D14Ertd500e	DNA segment, Chr 14, ERATO Doi 500, expressed	NP_663437.1	NM_145462
1433724_at	0.0211923	0.0221306	21.3	24	D15Ertd621e	DNA segment, Chr 15, ERATO Doi 621, expressed	NP_666071.1	NM_145959
1454705_at	0.000286744	1.58e-06	26.1	24	D15Ertd621e	DNA segment, Chr 15, ERATO Doi 621, expressed	NP_666071.1	NM_145959
1424724_a_at	0.0112105	0.00330377	23.6	24	D16Ertd472e	DNA segment, Chr 16, ERATO Doi 472, expressed	NP_080243.2	NM_025967
1429897_a_at	0.00152407	0.000673363	22	24	D16Ertd472e	DNA segment, Chr 16, ERATO Doi 472, expressed	NP_080243.2	NM_025967
1436125_at	0.018902	0.035284	22.7	12	D16Ertd472e	DNA segment, Chr 16, ERATO Doi 472, expressed	NP_080243.2	NM_025967
1451466_at	0.00558387	0.00101686	22.6	24	D16Ertd472e	DNA segment, Chr 16, ERATO Doi 472, expressed	NP_080243.2	NM_025967
1448900_at	0	1.22e-09	23.6	24	D16H22S680E	DNA segment, Chr 16, human D22S680E, expressed	NP_613049.1	NM_138583
1419811_at	0.000286744	1.85e-05	24.8	24	D16Wsu65e	DNA segment, Chr 16, Wayne State University 65, expressed	---	---
1434454_at	0.000286744	0.000195571	23.7	24	D16Wsu65e	DNA segment, Chr 16, Wayne State University 65, expressed	---	---
1449620_s_at	0.000373806	0.00114718	24.2	24	D16Wsu65e	DNA segment, Chr 16, Wayne State University 65, expressed	---	---
1433696_at	0.00200824	0.0046114	26.7	24	D17Ertd441e	DNA segment, Chr 17, ERATO Doi 441, expressed	NP_945175.1	NM_198937
1416696_at	0.00862844	0.0173282	21.9	24	D17Wsu104e	DNA segment, Chr 17, Wayne State University 104, expressed	NP_543027.1	NM_080837
1441115_at	0.00186479	2.19e-06	23.9	24	D18Ertd232e	DNA segment, Chr 18, ERATO Doi 232, expressed	---	---
1436342_a_at	0	1.19e-17	24.4	24	D19Ertd721e	DNA segment, Chr 19, ERATO Doi 721, expressed	NP_666205.1	NM_146093
1452918_at	0.000286744	1.39e-05	25.6	24	D19Ertd737e	DNA segment, Chr 19, ERATO Doi 737, expressed	NP_083924.2	NM_029648
1419817_s_at	0.00667409	0.0324141	25.4	24	D1Ertd161e	DNA segment, Chr 1, ERATO Doi 161, expressed	NP_080463.2	NM_026187
1417471_s_at	0.0035401	3.03e-06	25.1	24	D1Ertd622e	DNA segment, Chr 1, ERATO Doi 622, expressed	NP_598586.1	NM_133825
1448721_at	0.000606161	0.000351341	21.9	24	D1Ertd622e	DNA segment, Chr 1, ERATO Doi 622, expressed	NP_598586.1	NM_133825
1436317_at	0	2.09e-10	23.4	24	D230012E17Rik	RIKEN cDNA D230012E17 gene	XP_897716.1 /// XP_912118.1 /// XP_990230.1	XM_892623 /// XM_907025 /// XM_985136
1415827_a_at	0	6.08e-07	22.7	24	D3Ucla1	DNA segment, Chr 3, University of California at Los Angeles 1	NP_109610.1	NM_030685
1415828_a_at	0.000373806	0.000428753	25.4	24	D3Ucla1	DNA segment, Chr 3, University of California at Los Angeles 1	NP_109610.1	NM_030685
1456611_at	0	0.00222223	21.3	24	D430015B01Rik	RIKEN cDNA D430015B01 gene	NP_705802.1	NM_153574
1434482_at	0.0217845	0.00866781	25.2	24	D4Ertd22e	DNA segment, Chr 4, ERATO Doi 22, expressed	NP_001020779.1 /// NP_778161.1	NM_001025608 /// NM_174996
1417120_at	0.00390031	0.0108232	24.3	24	D4Wsu114e	DNA segment, Chr 4, Wayne State University 114, expressed	NP_001020536.1	NM_001025365
1448599_s_at	0.000606161	1.87e-05	23.9	24	D4Wsu114e	DNA segment, Chr 4, Wayne State University 114, expressed	NP_001020536.1	NM_001025365
1434721_at	0.00152407	0.0145219	23.2	24	D5Ertd585e	DNA segment, Chr 5, ERATO Doi 585, expressed	NP_082198.1	NM_027922
1434442_at	0	9.63e-09	22.3	24	D5Ertd593e	DNA segment, Chr 5, ERATO Doi 593, expressed	NP_780305.1	NM_175096
1431802_a_at	0	1.26e-11	24.3	24	D5Wsu178e	DNA segment, Chr 5, Wayne State University 178, expressed	NP_081928.1	NM_027652
1432374_a_at	0.00442789	6.72e-05	29.1	24	D5Wsu178e	DNA segment, Chr 5, Wayne State University 178, expressed	NP_081928.1	NM_027652
1442069_at	0.0198753	0.000402444	24.1	24	D5Wsu178e	DNA segment, Chr 5, Wayne State University 178, expressed	NP_081928.1	NM_027652
1440840_at	0	1.07e-13	23.6	24	D630004K10Rik	RIKEN cDNA D630004K10 gene	---	---
1434446_at	0.00162701	0.0118273	23	24	D630014A15Rik	RIKEN cDNA D630014A15 gene	NP_001028553.1	NM_001033381
1439189_at	0.00122202	0.0292443	22.3	24	D630023B12Rik	RIKEN cDNA D630023B12 gene	XP_912140.2	XM_907047
1444315_at	0.0449414	0.0319265	25.7	24	D630024D03Rik	RIKEN cDNA D630024D03 gene	---	---
1437085_at	0	7.06e-10	23	24	D630039A03Rik	RIKEN cDNA D630039A03 gene	NP_848842.1	NM_178727
1433588_at	0.00162701	0.000199715	23	24	D6Wsu116e	DNA segment, Chr 6, Wayne State University 116, expressed	NP_080861.1	NM_026585
1433589_at	0.021041	0.0118308	27.1	24	D6Wsu116e	DNA segment, Chr 6, Wayne State University 116, expressed	NP_080861.1	NM_026585
1456056_a_at	0.000870196	0.000493176	21.4	24	D6Wsu116e	DNA segment, Chr 6, Wayne State University 116, expressed	NP_080861.1	NM_026585
1447462_at	0.00152407	1.81e-05	24.5	24	D7Wsu130e	DNA segment, Chr 7, Wayne State University 130, expressed	---	---
1458040_at	0.00602187	0.00203524	22.6	24	D7Wsu130e	DNA segment, Chr 7, Wayne State University 130, expressed	---	---
1450959_at	0.00538188	0.00463261	22.7	24	D930014E17Rik	RIKEN cDNA D930014E17 gene	NP_065641.1	NM_020616
1426834_s_at	0.000606161	0.0401476	21.1	24	D930015E06Rik	RIKEN cDNA D930015E06 gene	NP_766269.2	NM_172681
1424086_at	0	0.0014318	22	24	D9Ucla1	DNA segment, Chr 9, University of California at Los Angeles 1	NP_848759.1	NM_178644
1417937_at	0.0141708	0.00508522	21.9	24	Dact1	dapper homolog 1, antagonist of beta-catenin (xenopus)	NP_067507.2	NM_021532
1418528_a_at	0.00861118	0.0165419	28.6	24	Dad1	defender against cell death 1	NP_034145.1	NM_010015
1426915_at	0.00645682	2.82e-07	27.4	24	Dapk1	death associated protein kinase 1	NP_083929.1	NM_029653
1419026_at	0.00285659	0.00179258	23.5	24	Daxx	Fas death domain-associated protein	NP_031855.2	NM_007829
1419275_at	0.000286744	0.00991975	22.4	24	Dazap1	DAZ associated protein 1	NP_573451.1	NM_133188
1415796_at	0	3.25e-09	23.7	24	Dazap2	DAZ associated protein 2	NP_036003.2	NM_011873
1422432_at	0.031639	0.0237125	24.9	24	Dbi	diazepam binding inhibitor	NP_001033088.1 /// NP_031856.1	NM_001037999 /// NM_007830
1418174_at	0	1.6e-17	22.4	24	Dbp	D site albumin promoter binding protein	NP_058670.1	NM_016974
1438211_s_at	0	5.89e-18	22.5	24	Dbp	D site albumin promoter binding protein	NP_058670.1	NM_016974
1451641_at	0.00955185	0.0370993	23.6	24	Dbr1	debranching enzyme homolog 1 (S. cerevisiae)	NP_113580.2	NM_031403
1449118_at	0.00894281	0.00354311	25.9	24	Dbt	dihydrolipoamide branched chain transacylase E2	NP_034152.1	NM_010022
1417904_at	0	3.48e-10	23.1	24	Dclre1a	DNA cross-link repair 1A, PSO2 homolog (S. cerevisiae)	NP_061301.1	NM_018831
1435414_s_at	0.0327514	0.0444222	22.8	24	Dctn1	dynactin 1	NP_031861.1	NM_007835
1424461_at	0.000286744	0.0073461	22.8	24	Dctn2	dynactin 2	NP_081427.1	NM_027151
1420861_at	0.00157362	0.000242804	24.6	24	Dctn4	dynactin 4	NP_080578.1	NM_026302
1458247_s_at	0.0074258	0.00290098	23.6	24	Dctn5	dynactin 5	NP_067621.2	NM_021608
1437763_at	0.00267602	0.00134061	23	24	Dcun1d3	DCN1, defective in cullin neddylation 1, domain containing 3 (S. cerevisiae)	NP_775584.1	NM_173408
1455079_at	0	1.12e-13	21.9	24	Dcun1d4	DCN1, defective in cullin neddylation 1, domain containing 4 (S. cerevisiae)	NP_849227.1	NM_178896
1429298_at	0.000373806	0.00083902	22.2	24	Ddah1	dimethylarginine dimethylaminohydrolase 1	NP_081269.1	NM_026993
1454995_at	0.00181821	0.000241398	24.4	24	Ddah1	dimethylarginine dimethylaminohydrolase 1	NP_081269.1	NM_026993
1455400_at	0.00152407	0.00284115	22.9	24	Ddah1	dimethylarginine dimethylaminohydrolase 1	NP_081269.1	NM_026993
1426215_at	0	3.63e-12	23.8	24	Ddc	dopa decarboxylase	NP_057881.1	NM_016672
1436181_at	0.00361297	2.05e-10	22.4	24	Ddef2	development and differentiation enhancing factor 2	NP_001004364.1	NM_001004364
1435376_at	0	4.65e-07	22.7	24	Ddhd2	DDHD domain containing 2	XP_356065.3 /// XP_916563.1 /// XP_988839.1	XM_356065 /// XM_911470 /// XM_983745
1429094_at	0.0120464	0.0204326	21.8	24	Ddi2	DNA-damage inducible protein 2	NP_001017966.1	NM_001017966
1422560_at	0.00721033	0.00160267	22.8	24	Ddi2 /// Rsc1a1	DNA-damage inducible protein 2 /// regulatory solute carrier protein, family 1, member 1	NP_001017966.1 /// NP_076033.4	NM_001017966 /// NM_023544
1428306_at	0.00398167	0.000614168	25	24	Ddit4	DNA-damage-inducible transcript 4	NP_083359.1	NM_029083
1437773_x_at	0.00495942	0.000254208	25.3	24	Ddx17	DEAD (Asp-Glu-Ala-Asp) box polypeptide 17	NP_001035277.1 /// NP_690019.2 /// NP_951061.1 /// NP_951062.1	NM_001040187 /// NM_152806 /// NM_199079 /// NM_199080
1452155_a_at	0.028799	0.000946062	26.2	24	Ddx17	DEAD (Asp-Glu-Ala-Asp) box polypeptide 17	NP_001035277.1 /// NP_690019.2 /// NP_951061.1 /// NP_951062.1	NM_001040187 /// NM_152806 /// NM_199079 /// NM_199080
1423643_at	0.0162868	0.0447307	29.5	48	Ddx39	DEAD (Asp-Glu-Ala-Asp) box polypeptide 39	NP_932099.2	NM_197982
1438168_x_at	0.00375118	0.000316675	25.2	24	Ddx39	DEAD (Asp-Glu-Ala-Asp) box polypeptide 39	NP_932099.2	NM_197982
1451065_a_at	0.00721033	0.0143671	25.5	24	Ddx39	DEAD (Asp-Glu-Ala-Asp) box polypeptide 39	NP_932099.2	NM_197982
1455814_x_at	0.0234097	0.000806881	27.9	24	Ddx39	DEAD (Asp-Glu-Ala-Asp) box polypeptide 39	NP_932099.2	NM_197982
1427022_at	0.0112105	0.0234718	25.4	24	Ddx42	DEAD (Asp-Glu-Ala-Asp) box polypeptide 42	NP_082350.2	NM_028074
1424569_at	0.000870196	0.00260237	21.2	24	Ddx46	DEAD (Asp-Glu-Ala-Asp) box polypeptide 46	NP_666087.2	NM_145975
1424570_at	0.000178249	0.00179874	20.2	24	Ddx46	DEAD (Asp-Glu-Ala-Asp) box polypeptide 46	NP_666087.2	NM_145975
1424571_at	0	1e-07	21.7	24	Ddx46	DEAD (Asp-Glu-Ala-Asp) box polypeptide 46	NP_666087.2	NM_145975
1455103_at	0	0.000153567	22.9	24	Ddx46	DEAD (Asp-Glu-Ala-Asp) box polypeptide 46	NP_666087.2	NM_145975
1457744_at	0.00563374	0.00266188	24.7	24	Ddx46	DEAD (Asp-Glu-Ala-Asp) box polypeptide 46	NP_666087.2	NM_145975
1436562_at	0.0030143	0.00117286	24	24	Ddx58	DEAD (Asp-Glu-Ala-Asp) box polypeptide 58	NP_766277.2	NM_172689
1456890_at	0.0152008	0.0100165	25.2	24	Ddx58	DEAD (Asp-Glu-Ala-Asp) box polypeptide 58	NP_766277.2	NM_172689
1427955_a_at	0.00417457	0.000970221	26.5	24	Deb1	differentially expressed in B16F10 1	NP_081070.1	NM_026794
1434995_s_at	0.000455515	6.58e-06	23.3	24	Dedd	death effector domain-containing	NP_035745.2	NM_011615
1452070_at	0.000606161	0.000390588	22.1	24	Dedd2	death effector domain-containing DNA binding protein 2	NP_997560.2	NM_207677
1419491_at	0.00104643	1.8e-07	23.9	24	Defb1	defensin beta 1	NP_031869.1	NM_007843
1452659_at	0.00814317	0.00631122	29.2	24	Dek	DEK oncogene (DNA binding)	NP_080176.1	NM_025900
1420368_at	0.00200824	0.000258966	24.6	24	Denr	density-regulated protein	NP_080879.1	NM_026603
1428622_at	0.00297019	0.0183213	23	24	Depdc6	DEP domain containing 6	NP_001033026.1 /// NP_663445.2	NM_001037937 /// NM_145470
1453571_at	0.00217285	0.0166631	24.6	24	Depdc6	DEP domain containing 6	NP_001033026.1 /// NP_663445.2	NM_001037937 /// NM_145470
1433563_s_at	0.00142226	0.00027853	23.5	24	Derl1	Der1-like domain family, member 1	NP_077169.1	NM_024207
1437723_s_at	0.000744758	0.000534445	23.7	24	Derl1	Der1-like domain family, member 1	NP_077169.1	NM_024207
1433564_at	0.00585064	0.0207665	23.9	24	Dgkd	diacylglycerol kinase, delta	---	---
1452169_a_at	0.0353663	0.0428787	21.8	24	Dgkz	diacylglycerol kinase zeta	NP_612179.1	NM_138306
1453487_at	0.000870196	0.00012587	22.7	24	Dhdh	dihydrodiol dehydrogenase (dimeric)	NP_082179.1	NM_027903
1419172_at	0.0189904	3.15e-06	28	24	Dhfr	dihydrofolate reductase	NP_034179.1	NM_010049
1430750_at	0.00682309	0.00279462	25.5	24	Dhfr	dihydrofolate reductase	NP_034179.1	NM_010049
1448390_a_at	0	4.46e-11	25.3	24	Dhrs3	dehydrogenase/reductase (SDR family) member 3	NP_035433.1	NM_011303
1421011_at	0.0103008	0.00409517	22.5	24	Dhrs8	dehydrogenase/reductase (SDR family) member 8	NP_444492.1	NM_053262
1457027_at	0.000286744	0.00440732	22	24	Dhtkd1	dehydrogenase E1 and transketolase domain containing 1	XP_140800.2 /// XP_914825.1 /// XP_996747.1	XM_140800 /// XM_909732 /// XM_991653
1420427_a_at	0.00098891	4.11e-05	24.6	24	Dhx32	DEAH (Asp-Glu-Ala-His) box polypeptide 32	NP_598702.1	NM_133941
1424397_at	0.00132586	0.0028644	25.3	24	Dhx36	DEAH (Asp-Glu-Ala-His) box polypeptide 36	NP_082412.1	NM_028136
1424398_at	0	3.29e-09	24.5	24	Dhx36	DEAH (Asp-Glu-Ala-His) box polypeptide 36	NP_082412.1	NM_028136
1437550_at	0	4.06e-05	25.9	24	Dhx36	DEAH (Asp-Glu-Ala-His) box polypeptide 36	NP_082412.1	NM_028136
1428267_at	0.000455515	0.00160447	25.2	24	Dhx40	DEAH (Asp-Glu-Ala-His) box polypeptide 40	NP_080467.2	NM_026191
1451770_s_at	0.000373806	7.17e-06	21.4	24	Dhx9	DEAH (Asp-Glu-Ala-His) box polypeptide 9	NP_031868.1	NM_007842
1427564_at	0.000455515	0.00015425	24.2	24	Diap2	diaphanous homolog 2 (Drosophila)	NP_059094.1	NM_017398
1427941_at	0.000744758	0.00374273	24.7	24	Dicer1	Dicer1, Dcr-1 homolog (Drosophila)	NP_683750.1	NM_148948
1417991_at	0.000455515	4.67e-06	23.1	24	Dio1	deiodinase, iodothyronine, type I	NP_031886.2	NM_007860
1426743_at	0.000286744	0.000303363	23.5	24	Dip3b	Dip3 beta	NP_660255.1	NM_145220
1454654_at	0.00191009	2.73e-05	24.9	24	Dirc2	disrupted in renal carcinoma 2 (human)	NP_705778.1	NM_153550
1435207_at	0.000455515	0.00168623	21.9	24	Dixdc1	DIX domain containing 1	NP_835219.1	NM_178118
1452005_at	0.00098891	0.0224492	21.2	24	Dlat	dihydrolipoamide S-acetyltransferase (E2 component of pyruvate dehydrogenase complex)	NP_663589.2	NM_145614
1436173_at	0.00577072	0.00394101	24.7	24	Dlc1	deleted in liver cancer 1	---	---
1460602_at	0.0112908	0.00268491	24.1	24	Dlc1	deleted in liver cancer 1	---	---
1453001_at	0	2.37e-07	23	24	Dleu8	deleted in lymphocytic leukemia 8	NP_080277.1	NM_026001
1415691_at	0	9.64e-07	23.6	24	Dlgh1	discs, large homolog 1 (Drosophila)	NP_031888.2	NM_007862
1450768_at	0.000455515	0.000889057	21.7	24	Dlgh1	discs, large homolog 1 (Drosophila)	NP_031888.2	NM_007862
1417742_a_at	0.0273122	0.00530913	25.4	24	Dmap1	DNA methyltransferase 1-associated protein 1	NP_075667.1	NM_023178
1417307_at	0.00098891	0.00173283	25.5	24	Dmd	dystrophin, muscular dystrophy	NP_031894.1	NM_007868
1448665_at	0.00348373	0.000128541	24.9	24	Dmd	dystrophin, muscular dystrophy	NP_031894.1	NM_007868
1422636_at	0.00827026	0.0078078	28.8	24	Dmtf1	cyclin D binding myb-like transcription factor 1	NP_035936.2	NM_011806
1416288_at	0.00865611	0.000106929	24.5	24	Dnaja1	DnaJ (Hsp40) homolog, subfamily A, member 1	NP_032324.1	NM_008298
1437220_x_at	0.0338325	0.0103752	21.8	24	Dnaja1	DnaJ (Hsp40) homolog, subfamily A, member 1	NP_032324.1	NM_008298
1459835_s_at	0.0277421	0.00308317	24.4	24	Dnaja1	DnaJ (Hsp40) homolog, subfamily A, member 1	NP_032324.1	NM_008298
1460179_at	0.00393357	0.000210741	24.6	12	Dnaja1	DnaJ (Hsp40) homolog, subfamily A, member 1	NP_032324.1	NM_008298
1417182_at	0.000286744	0.00634592	22.2	24	Dnaja2	DnaJ (Hsp40) homolog, subfamily A, member 2	NP_062768.1	NM_019794
1417183_at	0.00132586	5.52e-06	23.1	24	Dnaja2	DnaJ (Hsp40) homolog, subfamily A, member 2	NP_062768.1	NM_019794
1429476_s_at	0.00212698	8.25e-05	22	24	Dnaja2	DnaJ (Hsp40) homolog, subfamily A, member 2	NP_062768.1	NM_019794
1416756_at	0.00132586	3.87e-05	25.3	24	Dnajb1	DnaJ (Hsp40) homolog, subfamily B, member 1	NP_061278.1	NM_018808
1431734_a_at	0.0314814	0.0149241	24.2	24	Dnajb4	DnaJ (Hsp40) homolog, subfamily B, member 4	NP_080202.1 /// NP_081563.1	NM_025926 /// NM_027287
1451177_at	0.0401342	0.0317765	25.1	12	Dnajb4	DnaJ (Hsp40) homolog, subfamily B, member 4	NP_080202.1 /// NP_081563.1	NM_025926 /// NM_027287
1429776_a_at	0.00132586	4.21e-06	23.4	24	Dnajb6	DnaJ (Hsp40) homolog, subfamily B, member 6	NP_001033029.1 /// NP_001033030.1 /// NP_035977.2	NM_001037940 /// NM_001037941 /// NM_011847
1448234_at	0.000286744	2.27e-11	23.1	24	Dnajb6	DnaJ (Hsp40) homolog, subfamily B, member 6	NP_001033029.1 /// NP_001033030.1 /// NP_035977.2	NM_001037940 /// NM_001037941 /// NM_011847
1434038_at	0.000286744	0.00119094	23.6	24	Dnajc13	DnaJ (Hsp40) homolog, subfamily C, member 13	XP_135146.8 /// XP_913157.1 /// XP_925807.1 /// XP_925818.1 /// XP_978729.1	XM_135146 /// XM_908064 /// XM_920714 /// XM_920725 /// XM_973635
1423625_a_at	0.0382183	0.0324093	22.1	24	Dnajc19	DnaJ (Hsp40) homolog, subfamily C, member 19	NP_001021382.1 /// NP_080608.3	NM_001026211 /// NM_026332
1436179_a_at	0.013671	0.0302245	23.4	24	Dnajc5	DnaJ (Hsp40) homolog, subfamily C, member 5	NP_058055.1	NM_016775
1436180_at	0.00645682	0.0425814	21.7	24	Dnajc5	DnaJ (Hsp40) homolog, subfamily C, member 5	NP_058055.1	NM_016775
1430135_at	0.010187	0.0282572	22.3	24	Dnase2a	deoxyribonuclease II alpha	NP_034192.1	NM_010062
1450237_at	0.000286744	1.29e-05	23.9	24	Dnase2b	deoxyribonuclease II beta	NP_064341.2	NM_019957
1428086_at	0.00176885	0.0122251	20.6	24	Dnm1l	dynamin 1-like	NP_001021118.1 /// NP_690029.2	NM_001025947 /// NM_152816
1428087_at	0.0123889	0.00634302	27.1	24	Dnm1l	dynamin 1-like	NP_001021118.1 /// NP_690029.2	NM_001025947 /// NM_152816
1423063_at	0.0231387	0.0340189	25.7	24	Dnmt3a	DNA methyltransferase 3A	NP_031898.1 /// NP_714965.1	NM_007872 /// NM_153743
1449052_a_at	0.00231294	1.87e-08	22.9	24	Dnmt3b	DNA methyltransferase 3B	NP_001003960.1 /// NP_001003961.1 /// NP_001003963.1 /// NP_034198.2	NM_001003960 /// NM_001003961 /// NM_001003963 /// NM_010068
1417666_at	0.000806728	0.00383554	21.4	24	Dnttip1	deoxynucleotidyltransferase, terminal, interacting protein 1	NP_598524.1	NM_133763
1436405_at	0.000870196	0.000128741	23.6	24	Dock4	dedicator of cytokinesis 4	NP_766391.2	NM_172803
1441462_at	0.0251869	0.0199437	25.9	24	Dock4	dedicator of cytokinesis 4	NP_766391.2	NM_172803
1449438_at	0.00252123	0.00292655	25.4	24	Dpm1	dolichol-phosphate (beta-D) mannosyltransferase 1	NP_034202.1	NM_010072
1416697_at	0.0311216	0.000286557	22.8	24	Dpp4	dipeptidylpeptidase 4	NP_034204.1	NM_010074
1441242_at	0.0253403	0.00921735	25.4	24	Dpp4	Dipeptidylpeptidase 4	NP_034204.1	NM_010074
1455884_at	0.0132274	0.000412473	24.8	24	Dpp9	dipeptidylpeptidase 9	NP_766212.1	NM_172624
1456533_at	0.0425461	0.00757057	20.7	24	Dpy19l1	dpy-19-like 1 (C. elegans)	NP_766508.2	NM_172920
1416600_a_at	0.00067503	1.95e-07	23.2	24	Dscr1	Down syndrome critical region homolog 1 (human)	NP_062339.2	NM_019466
1416601_a_at	0.000870196	1.15e-06	24	24	Dscr1	Down syndrome critical region homolog 1 (human)	NP_062339.2	NM_019466
1448307_at	0.00172132	0.00647626	24.4	24	Dscr2	Down syndrome critical region homolog 2 (human)	NP_062410.1	NM_019537
1435493_at	0.0241089	0.0390842	22.7	24	Dsp	desmoplakin	XP_621314.2 /// XP_901443.1 /// XP_917176.2 /// XP_980076.1	XM_621314 /// XM_896350 /// XM_912083 /// XM_974982
1417124_at	0.000455515	0.00185603	23.6	24	Dstn	destrin	NP_062745.1	NM_019771
1431619_a_at	0	0.000260668	21.4	24	Dtnbp1	dystrobrevin binding protein 1	NP_080048.2	NM_025772
1436545_at	0.00261002	1.64e-09	22.6	24	Dtx4	deltex 4 homolog (Drosophila)	NP_766030.2	NM_172442
1455711_at	0	9.88e-08	24	24	Dtx4	deltex 4 homolog (Drosophila)	NP_766030.2	NM_172442
1449116_a_at	0.0423218	0.0326197	24.5	24	Dtymk	deoxythymidylate kinase	NP_075625.1	NM_023136
1448830_at	0.0195009	0.0101818	21.3	24	Dusp1	dual specificity phosphatase 1	NP_038670.1	NM_013642
1418401_a_at	0.0241823	0.00548197	26.6	24	Dusp16	dual specificity phosphatase 16	NP_569714.1 /// NP_851837.1	NM_130447 /// NM_181320
1448922_at	0.00472745	0.0168297	22.7	24	Dusp19	dual specificity phosphatase 19	NP_077758.1	NM_024438
1437301_a_at	0.0100779	0.0413232	24.8	24	Dvl1	dishevelled, dsh homolog 1 (Drosophila)	NP_034221.3	NM_010091
1437141_x_at	0.0260094	0.0147589	22.3	24	Dym	dymeclin	NP_082003.1	NM_027727
1448682_at	0.000286744	6.56e-06	24	24	Dynll1	dynein light chain LC8-type 1	NP_062656.2	NM_019682
1417339_a_at	0.000286744	5.28e-05	22.8	24	Dynll1 /// LOC627788 /// LOC637840 /// LOC672375	dynein light chain LC8-type 1 /// similar to dynein, cytoplasmic, light peptide /// similar to dynein, cytoplasmic, light peptide /// similar to dynein, cytoplasmic, light peptide	NP_062656.2 /// XP_897581.1 /// XP_918724.1	NM_019682 /// XM_892488 /// XM_913631 /// XR_003839
1456125_a_at	0.000455515	2.09e-05	22.3	24	Dynll1 /// LOC627788 /// LOC637840 /// LOC672375	dynein light chain LC8-type 1 /// similar to dynein, cytoplasmic, light peptide /// similar to dynein, cytoplasmic, light peptide /// similar to dynein, cytoplasmic, light peptide	NP_062656.2 /// XP_897581.1 /// XP_918724.1	NM_019682 /// XM_892488 /// XM_913631 /// XR_003839
1418258_s_at	0.0109601	7.16e-05	28	24	Dynll2	dynein light chain LC8-type 2	NP_080832.1	NM_026556
1428637_at	0.000744758	1.11e-05	24.5	24	Dyrk2	dual-specificity tyrosine-(Y)-phosphorylation regulated kinase 2	NP_001014412.1	NM_001014390
1436918_at	0.000870196	1.37e-05	25.1	24	Dyrk2	dual-specificity tyrosine-(Y)-phosphorylation regulated kinase 2	NP_001014412.1	NM_001014390
1436515_at	0.00116428	0.0015386	22.9	24	E030004N02Rik	RIKEN cDNA E030004N02 gene	---	---
1440443_at	0.000529623	1.51e-06	23.6	24	E030016H06Rik	RIKEN cDNA E030016H06 gene	---	---
1451275_at	0.000455515	0.0132353	23.9	24	E030041M21Rik	RIKEN cDNA E030041M21 gene	NP_083442.1	NM_029166
1451276_at	0.000455515	0.00714036	23.1	24	E030041M21Rik	RIKEN cDNA E030041M21 gene	NP_083442.1	NM_029166
1434292_at	0.00816731	0.0484728	26.9	24	E130013N09Rik	RIKEN cDNA E130013N09 gene	---	---
1456799_at	0.0479029	0.0466282	22.5	24	E130110O22Rik	RIKEN cDNA E130110O22 gene	---	---
1439531_at	0.000286744	3.04e-05	24	24	E130311K13Rik	RIKEN cDNA E130311K13 gene	NP_808524.1	NM_177856
1439571_at	0.00122202	1.78e-06	23.4	24	E230008J23Rik	RIKEN cDNA E230008J23 gene	---	---
1460207_s_at	0.0111851	0.010576	21.8	24	E2f5	E2F transcription factor 5	NP_031918.2	NM_007892
1436186_at	0.0487857	0.0293264	26.5	24	E2f8	E2F transcription factor 8	NP_001013386.2	NM_001013368
1448080_at	0.00067503	1.75e-07	23.9	24	E2f8	E2F transcription factor 8	NP_001013386.2	NM_001013368
1434132_at	0	5.1e-07	22.9	24	E430025E21Rik	RIKEN cDNA E430025E21 gene	NP_705776.2	NM_153548
1421323_a_at	0.0178797	5.41e-05	22.4	24	E430034L04Rik	RIKEN cDNA E430034L04 gene	NP_035946.2	NM_011816
1423758_at	0.0156581	0.0012199	21.7	24	E430034L04Rik	RIKEN cDNA E430034L04 gene	NP_035946.2	NM_011816
1432181_s_at	0	9.9e-16	24.4	24	Ecgf1	endothelial cell growth factor 1 (platelet-derived)	NP_612175.1	NM_138302
1419552_at	0.000870196	0.00484127	23.8	24	Echdc1	enoyl Coenzyme A hydratase domain containing 1	NP_080131.3	NM_025855
1418862_at	0.0024788	0.00065529	23.6	24	Echdc3	enoyl Coenzyme A hydratase domain containing 3	NP_077170.2	NM_024208
1451218_at	0.00648998	3.66e-05	24.2	24	Edem1	ER degradation enhancer, mannosidase alpha-like 1	NP_619618.1	NM_138677
1423571_at	0.000178249	6.3e-06	27	24	Edg1	endothelial differentiation sphingolipid G-protein-coupled receptor 1	NP_031927.2	NM_007901
1449044_at	0.0175589	0.000898147	24	24	Eef1e1	eukaryotic translation elongation factor 1 epsilon 1	NP_079656.1	NM_025380
1437156_at	0.000744758	0.00534068	22.7	24	Efcbp1	EF hand calcium binding protein 1	NP_848732.2	NM_178617
1454808_at	0.0154989	0.0414031	27.9	24	Efha1	EF hand domain family A1	NP_082919.1	NM_028643
1431339_a_at	0	4.37e-09	22.1	24	Efhd2	EF hand domain containing 2	NP_080270.2	NM_025994
1437478_s_at	0	2.25e-08	23.2	24	Efhd2	EF hand domain containing 2	NP_080270.2	NM_025994
1416895_at	0.00545396	3.99e-05	24.2	24	Efna1	ephrin A1	NP_034237.2	NM_010107
1448510_at	0.00925353	0.00108639	29.8	24	Efna1	ephrin A1	NP_034237.2	NM_010107
1416533_at	0.000455515	0.00138333	22.5	24	Egln2	EGL nine homolog 2 (C. elegans)	NP_444438.2	NM_053208
1417065_at	0.0324942	3.02e-05	26.8	24	Egr1	early growth response 1	NP_031939.1	NM_007913
1416555_at	0.00520672	0.00742072	27	24	Ei24	etoposide induced 2.4 mRNA	NP_031941.1	NM_007915
1423799_at	0.000178249	0.00890281	22	24	Eif1	eukaryotic translation initiation factor 1	NP_035638.1	NM_011508
1424343_a_at	0.00483632	0.00367912	21	24	Eif1a	eukaryotic translation initiation factor 1A	NP_034250.2	NM_010120
1449576_at	0.00289932	0.031724	24.8	24	Eif1ay	eukaryotic translation initiation factor 1A, Y-linked	NP_079713.2	NM_025437
1434524_at	0.00413703	0.000210649	24.6	24	Eif2b3	eukaryotic translation initiation factor 2B, subunit 3	XP_131572.4 /// XP_895799.2 /// XP_904224.1 /// XP_904230.2 /// XP_904240.2 /// XP_904254.2 /// XP_911615.2 /// XP_924938.1 /// XP_924944.2 /// XP_924959.2 /// XP_924964.1 /// XP_981332.1 /// XP_981414.1 /// XP_990923.1 /// XP_990994.1 /// XP_991033.1 ///	XM_131572 /// XM_890706 /// XM_899131 /// XM_899137 /// XM_899147 /// XM_899161 /// XM_906522 /// XM_919845 /// XM_919851 /// XM_919866 /// XM_919871 /// XM_976238 /// XM_976320 /// XM_985829 /// XM_985900 /// XM_985939 /// XM_985974 /// XM_986010 /// XM_
1434331_at	0.00581832	0.0144513	23.3	24	Eif2c1	eukaryotic translation initiation factor 2C, 1	NP_700452.1	NM_153403
1448819_at	0.00545396	0.0202956	22.7	24	Eif2s2	eukaryotic translation initiation factor 2, subunit 2 (beta)	NP_080306.1	NM_026030
1426394_at	0.0162868	0.00140766	26.5	24	Eif3s1	eukaryotic translation initiation factor 3, subunit 1 alpha	NP_653128.1	NM_144545
1452052_s_at	0.0448961	0.0136363	25.8	12	Eif3s1	eukaryotic translation initiation factor 3, subunit 1 alpha	NP_653128.1	NM_144545
1416661_at	0.00577072	0.000125891	28.7	24	Eif3s10	eukaryotic translation initiation factor 3, subunit 10 (theta)	NP_034253.2	NM_010123
1448425_at	0.0246277	0.0122211	22.6	24	Eif3s10	eukaryotic translation initiation factor 3, subunit 10 (theta)	NP_034253.2	NM_010123
1434985_a_at	0.0451483	0.000698923	24.6	24	Eif4a1	eukaryotic translation initiation factor 4A1	NP_659207.1	NM_144958
1450934_at	0.0050222	0.0147399	27.7	24	Eif4a2	eukaryotic translation initiation factor 4A2	NP_038534.1	NM_013506
1426378_at	0	9.55e-05	21.9	24	Eif4b	eukaryotic translation initiation factor 4B	NP_663600.1	NM_145625
1426380_at	0	3e-06	23.1	24	Eif4b	eukaryotic translation initiation factor 4B	NP_663600.1	NM_145625
1450908_at	0.00471075	0.0119303	24.8	24	Eif4e /// LOC630527	eukaryotic translation initiation factor 4E /// hypothetical LOC630527	NP_031943.3 /// XP_930840.2	NM_007917 /// XM_925747
1417562_at	0.00629554	0.00440045	23.3	24	Eif4ebp1	eukaryotic translation initiation factor 4E binding protein 1	NP_031944.2	NM_007918
1436158_at	0	4.53e-05	21.8	24	Eif4ebp2	eukaryotic translation initiation factor 4E binding protein 2	NP_034254.1	NM_010124
1415723_at	0.000286744	0.000299254	26.7	24	Eif5	eukaryotic translation initiation factor 5	NP_775539.1	NM_173363
1454664_a_at	0.00233818	0.00374283	23.8	24	Eif5	eukaryotic translation initiation factor 5	NP_775539.1	NM_173363
1417540_at	0.00545396	0.00443404	21.9	24	Elf1	E74-like factor 1	NP_031946.1	NM_007920
1427162_a_at	0.00252123	0.0181078	23.6	24	Elk4	ELK4, member of ETS oncogene family	NP_031949.1	NM_007923
1434489_at	0	9.26e-05	21.3	24	Elmo3	engulfment and cell motility 3, ced-12 homolog (C. elegans)	NP_766348.2	NM_172760
1425676_a_at	0	6.53e-06	27.8	24	Elovl1	elongation of very long chain fatty acids (FEN1/Elo2, SUR4/Elo3, yeast)-like 1	NP_001034264.1 /// NP_001034265.1 /// NP_062295.1	NM_001039175 /// NM_001039176 /// NM_019422
1455994_x_at	0.000606161	4.18e-05	27.4	24	Elovl1	elongation of very long chain fatty acids (FEN1/Elo2, SUR4/Elo3, yeast)-like 1	NP_001034264.1 /// NP_001034265.1 /// NP_062295.1	NM_001039175 /// NM_001039176 /// NM_019422
1456530_x_at	0.0030143	5.57e-05	27.7	24	Elovl1	elongation of very long chain fatty acids (FEN1/Elo2, SUR4/Elo3, yeast)-like 1	NP_001034264.1 /// NP_001034265.1 /// NP_062295.1	NM_001039175 /// NM_001039176 /// NM_019422
1420722_at	0	4.13e-19	24	24	Elovl3	elongation of very long chain fatty acids (FEN1/Elo2, SUR4/Elo3, yeast)-like 3	NP_031729.1	NM_007703
1415840_at	0.00167354	6.56e-07	25.2	24	Elovl5	ELOVL family member 5, elongation of long chain fatty acids (yeast)	NP_599016.2	NM_134255
1437211_x_at	0.000455515	7.05e-08	24.1	24	Elovl5	ELOVL family member 5, elongation of long chain fatty acids (yeast)	NP_599016.2	NM_134255
1417403_at	0.000286744	2.72e-07	24.2	24	Elovl6	ELOVL family member 6, elongation of long chain fatty acids (yeast)	NP_569717.1	NM_130450
1417404_at	0	9.85e-07	24.4	24	Elovl6	ELOVL family member 6, elongation of long chain fatty acids (yeast)	NP_569717.1	NM_130450
1416987_at	0.00545396	0.00461742	22.7	24	Elp4	elongation protein 4 homolog (S. cerevisiae)	NP_076365.2	NM_023876
1448535_at	0.0185066	9.4e-05	23.9	24	Elp4	elongation protein 4 homolog (S. cerevisiae)	NP_076365.2	NM_023876
1420965_a_at	0.0180327	0.040982	24.6	24	Enc1	ectodermal-neural cortex 1	NP_031956.3	NM_007930
1421097_at	0.000870196	0.00112654	22.7	24	Endog	endonuclease G	NP_031957.1	NM_007931
1448649_at	0.000744758	0.0131723	27.6	24	Enpep	glutamyl aminopeptidase	NP_031960.1	NM_007934
1419276_at	0	8.36e-05	22.1	24	Enpp1	ectonucleotide pyrophosphatase/phosphodiesterase 1	NP_032839.2	NM_008813
1459546_s_at	0.000606161	0.000253614	22.5	24	Enpp1	ectonucleotide pyrophosphatase/phosphodiesterase 1	NP_032839.2	NM_008813
1448136_at	0	3.92e-06	22.1	24	Enpp2	ectonucleotide pyrophosphatase/phosphodiesterase 2	NP_056559.1	NM_015744
1427302_at	0.000606161	5.24e-07	24.4	24	Enpp3	ectonucleotide pyrophosphatase/phosphodiesterase 3	NP_598766.1	NM_134005
1439260_a_at	0	1.39e-08	22.9	24	Enpp3	ectonucleotide pyrophosphatase/phosphodiesterase 3	NP_598766.1	NM_134005
1452384_at	0	4.3e-09	24.2	24	Enpp3	ectonucleotide pyrophosphatase/phosphodiesterase 3	NP_598766.1	NM_134005
1447349_s_at	0.0184528	0.0378819	25	24	Ep400	E1A binding protein p400	NP_083613.1	NM_029337
1455317_at	0.00364997	0.00631095	25.3	24	Epc2	enhancer of polycomb homolog 2 (Drosophila)	NP_766251.2	NM_172663
1422917_at	0.000529623	0.00958019	21.7	24	Epha1	Eph receptor A1	NP_076069.2	NM_023580
1418164_at	0.00176885	0.000227121	26.4	24	Epim	epimorphin	NP_031967.1	NM_007941
1425624_at	0.0157335	0.0175035	25.4	24	Epm2aip1	EPM2A (laforin) interacting protein 1	NP_780475.1	NM_175266
1434105_at	0.00495942	0.00116063	21.9	24	Epm2aip1	EPM2A (laforin) interacting protein 1	NP_780475.1	NM_175266
1434106_at	0.000286744	2.06e-07	22.7	24	Epm2aip1	EPM2A (laforin) interacting protein 1	NP_780475.1	NM_175266
1454835_at	0.0315251	0.00502814	24.2	24	Epm2aip1	EPM2A (laforin) interacting protein 1	NP_780475.1	NM_175266
1417843_s_at	0.000606161	3.78e-07	24.6	24	Eps8l2	EPS8-like 2	NP_573454.2	NM_133191
1428011_a_at	0.000178249	5.83e-06	27.5	24	Erbb2ip	Erbb2 interacting protein	NP_001005868.1 /// NP_067538.2	NM_001005868 /// NM_021563
1434606_at	0.000870196	0.00267421	23.6	24	Erbb3	v-erb-b2 erythroblastic leukemia viral oncogene homolog 3 (avian)	NP_034283.1	NM_010153
1435561_at	0.0162868	0.0394538	23.2	24	Erf	Ets2 repressor factor	NP_034285.2	NM_010155
1430536_a_at	0.0331755	0.0419267	22.8	24	Erh	enhancer of rudimentary homolog (Drosophila)	NP_031977.1	NM_007951
1419030_at	0.00132586	0.00295317	27	24	Ero1l	ERO1-like (S. cerevisiae)	NP_056589.1	NM_015774
1453634_a_at	0.00682309	0.00108778	27.6	24	Erp29	endoplasmic reticulum protein 29	NP_080405.1	NM_026129
1417825_at	0.00539575	0.00274789	22.5	24	Esd	esterase D/formylglutathione hydrolase	NP_058599.1	NM_016903
1421244_at	0.0110817	0.0163222	26.2	24	Esr1	estrogen receptor 1 (alpha)	NP_031982.1	NM_007956
1435663_at	0	1.32e-09	24.4	24	Esr1	estrogen receptor 1 (alpha)	NP_031982.1	NM_007956
1460591_at	0	3.09e-08	24.5	24	Esr1	estrogen receptor 1 (alpha)	NP_031982.1	NM_007956
1460652_at	0.00191009	0.042627	22.2	24	Esrra	estrogen related receptor, alpha	NP_031979.1	NM_007953
1420024_s_at	0.00340964	2.92e-07	24.2	24	Etf1	eukaryotic translation termination factor 1	NP_659115.2	NM_144866
1451208_at	0.0238339	0.000441552	22.9	24	Etf1	eukaryotic translation termination factor 1	NP_659115.2	NM_144866
1451084_at	0.00752211	0.00793999	22.6	24	Etfdh	electron transferring flavoprotein, dehydrogenase	NP_080070.1	NM_025794
1417203_at	0	3.62e-13	25.6	24	Ethe1	ethylmalonic encephalopathy 1	NP_075643.1	NM_023154
1437040_at	0	6.11e-08	23.4	24	Etnk2	ethanolamine kinase 2	NP_780652.1	NM_175443
1429712_at	0.000286744	0.000242562	21.7	24	Etohi1 /// 6230416C02Rik /// LOC667962 /// LOC668009	ethanol induced 1 /// RIKEN cDNA 6230416C02 gene /// similar to zinc finger protein 97 /// similar to zinc finger protein 97	XP_001004267.1 /// XP_001004283.1 /// XP_194572.5 /// XP_907663.2	XM_001004267 /// XM_001004283 /// XM_194572 /// XM_902570
1416236_a_at	0.00152407	0.0181232	22.3	24	Eva1	epithelial V-like antigen 1	NP_031988.2	NM_007962
1448265_x_at	0.0337587	0.0452443	22.1	24	Eva1	epithelial V-like antigen 1	NP_031988.2	NM_007962
1417512_at	0	8.94e-07	23.3	24	Evi5	ecotropic viral integration site 5	NP_031990.1	NM_007964
1417513_at	0.000178249	8.18e-08	27.4	24	Evi5	ecotropic viral integration site 5	NP_031990.1	NM_007964
1436884_x_at	0.0088874	0.0240928	24.7	24	Ewsr1	Ewing sarcoma breakpoint region 1	NP_031994.2	NM_007968
1422684_a_at	0.00261002	0.00294777	25.9	24	Exoc4	exocyst complex component 4	NP_033174.2	NM_009148
1422685_at	0	2.84e-07	23.2	24	Exoc4	exocyst complex component 4	NP_033174.2	NM_009148
1422686_s_at	0.000455515	4.43e-05	25.5	24	Exoc4	exocyst complex component 4	NP_033174.2	NM_009148
1460576_at	0.00425319	0.0110055	27.1	24	Exoc6	exocyst complex component 6	NP_780562.2	NM_175353
1426630_at	0.0465418	0.045844	24.7	24	Exosc2	exosome component 2	NP_659135.1	NM_144886
1449738_s_at	0.0214747	0.0452869	23.7	24	Exosc8	Exosome component 8	NP_081424.2	NM_027148
1460170_at	0.021041	0.00164861	25	24	Ext2	exostoses (multiple) 2	NP_034293.1	NM_010163
1422538_at	0.0311216	0.0498915	24.3	24	Extl2	exotoses (multiple)-like 2	NP_067363.2	NM_021388
1449023_a_at	0.0486254	0.0132484	24.7	24	Ezh1	enhancer of zeste homolog 1 (Drosophila)	NP_031996.1	NM_007970
1451788_at	0.00267602	0.0451421	20.9	24	F11	coagulation factor XI	NP_082342.1	NM_028066
1437308_s_at	0.000870196	9.92e-06	24.1	24	F2r	coagulation factor II (thrombin) receptor	NP_034299.2	NM_010169
1417408_at	0.00393357	0.000406914	21.6	24	F3	coagulation factor III	NP_034301.2	NM_010171
1419031_at	0	0.037469	21.7	24	Fads2	fatty acid desaturase 2	NP_062673.1	NM_019699
1443838_x_at	0.000286744	0.0113431	22.1	24	Fads2	fatty acid desaturase 2	NP_062673.1	NM_019699
1419547_at	0.00318188	0.00324494	28.9	24	Fahd1	fumarylacetoacetate hydrolase domain containing 1	NP_075969.1	NM_023480
1418029_at	0.00318188	0.00271322	21.4	24	Faim	Fas apoptotic inhibitory molecule	NP_035940.2	NM_011810
1427310_at	0.0167515	0.00843383	24.5	24	Falz	fetal Alzheimer antigen	XP_126724.7 /// XP_900360.2 /// XP_908205.1 /// XP_993602.1	XM_126724 /// XM_895267 /// XM_903112 /// XM_988508
1456615_a_at	0.0131573	0.00322252	24.6	24	Falz	fetal Alzheimer antigen	XP_126724.7 /// XP_900360.2 /// XP_908205.1 /// XP_993602.1	XM_126724 /// XM_895267 /// XM_903112 /// XM_988508
1435103_x_at	0.00110796	0.0134195	22.5	24	Farslb	phenylalanine-tRNA synthetase-like, beta subunit	NP_035941.2	NM_011811
1460251_at	0.000606161	0.00391931	22.6	24	Fas	Fas (TNF receptor superfamily member)	NP_032013.1	NM_007987
1460635_at	0.000529623	0.00440797	25.1	24	Fastk	Fas-activated serine/threonine kinase	NP_075718.2	NM_023229
1452860_at	0.00755369	0.0103685	24.3	24	Fbxl17	F-box and leucine-rich repeat protein 17	XP_128716.5 /// XP_930228.2 /// XP_981723.1	XM_128716 /// XM_925135 /// XM_976629
1456378_s_at	0.000870196	0.00197353	23	24	Fbxl20	F-box and leucine-rich repeat protein 20	XP_001000358.1 /// XP_126674.4 /// XP_900238.1 /// XP_908119.1 /// XP_908121.1 /// XP_908124.1 /// XP_908125.1 /// XP_908126.1 /// XP_920110.1 /// XP_928587.1 /// XP_928594.1 /// XP_928609.1 /// XP_928615.1 /// XP_928625.1 /// XP_928629.1 /// XP_987994.1	XM_001000358 /// XM_126674 /// XM_895145 /// XM_903026 /// XM_903028 /// XM_903031 /// XM_903032 /// XM_903033 /// XM_915017 /// XM_923494 /// XM_923501 /// XM_923516 /// XM_923522 /// XM_923532 /// XM_923536 /// XM_982900 /// XM_982933 /// XM_982970 ///
1454635_at	0.033688	0.0442408	25.6	12	Fbxl3	F-box and leucine-rich repeat protein 3	NP_056637.1	NM_015822
1451543_at	0	6.68e-06	21.7	24	Fbxo21	F-box only protein 21	NP_663539.1	NM_145564
1452828_at	0	7.16e-09	23	24	Fbxo21	F-box only protein 21	NP_663539.1	NM_145564
1423490_at	0.00267602	0.000437702	25	24	Fbxo3	F-box only protein 3	NP_065618.1 /// NP_997598.1	NM_020593 /// NM_212433
1423491_at	0.0197309	0.0319209	23	24	Fbxo3	F-box only protein 3	NP_065618.1 /// NP_997598.1	NM_020593 /// NM_212433
1441019_at	0.0199439	0.00781596	22.7	24	Fbxo3	F-box only protein 3	NP_065618.1 /// NP_997598.1	NM_020593 /// NM_212433
1417969_at	0.000178249	0.0223473	22.3	24	Fbxo31	F-box only protein 31	NP_598526.2	NM_133765
1426870_at	0.000178249	7.56e-07	24.4	24	Fbxo33	F-box only protein 33	NP_001028328.1	NM_001033156
1426871_at	0.00110796	9.15e-05	21.5	24	Fbxo33	F-box only protein 33	NP_001028328.1	NM_001033156
1427121_at	0.0134939	0.0432374	25.4	24	Fbxo4	F-box only protein 4	NP_598860.1	NM_134099
1417501_at	0.000178249	1.28e-09	25.3	24	Fbxo6b	F-box only protein 6b	NP_056612.1	NM_015797
1417480_at	0	1.14e-05	21.8	24	Fbxo9	f-box only protein 9	NP_076094.1	NM_023605
1424986_s_at	0.0181847	0.0240982	25.5	24	Fbxw7	F-box and WD-40 domain protein 7, archipelago homolog (Drosophila)	NP_536353.2	NM_080428
1428120_at	0.00181821	0.00150739	23.2	24	Fbxw9	F-box and WD-40 domain protein 9	NP_081067.1	NM_026791
1423418_at	0.00243247	0.00038647	26.8	24	Fdps	farnesyl diphosphate synthetase	NP_608219.1	NM_134469
1449108_at	0.00152407	4.23e-09	22.4	24	Fdx1	ferredoxin 1	NP_032022.1	NM_007996
1418698_a_at	0.00285659	0.0329956	20.2	24	Fech	ferrochelatase	NP_032024.2	NM_007998
1418699_s_at	0.000455515	0.0435893	21	24	Fech	ferrochelatase	NP_032024.2	NM_007998
1428890_at	0.0291171	0.000750815	25.9	24	Fem1c	fem-1 homolog c (C.elegans)	NP_775599.1	NM_173423
1424279_at	0	4.68e-08	22.9	24	Fga	fibrinogen, alpha polypeptide	NP_034326.1	NM_010196
1428079_at	0	2.43e-07	25.3	24	Fgb	fibrinogen, B beta polypeptide	NP_862897.1	NM_181849
1419322_at	0.000870196	0.00428962	22.5	24	Fgd6	FYVE, RhoGEF and PH domain containing 6	NP_444302.3	NM_053072
1423136_at	0	1.26e-14	23.5	24	Fgf1	fibroblast growth factor 1	NP_034327.1	NM_010197
1441042_at	0.034138	0.00236744	25	24	Fgf1	fibroblast growth factor 1	NP_034327.1	NM_010197
1450869_at	0	1.43e-14	25.1	24	Fgf1	fibroblast growth factor 1	NP_034327.1	NM_010197
1433489_s_at	0	3.25e-07	24	24	Fgfr2	fibroblast growth factor receptor 2	NP_034337.1 /// NP_963895.1	NM_010207 /// NM_201601
1443996_at	0.0382183	0.0252031	22.4	24	Fgfr2	Fibroblast growth factor receptor 2	NP_034337.1 /// NP_963895.1	NM_010207 /// NM_201601
1447878_s_at	0.000178249	0.00400806	21.9	24	Fgfrl1	fibroblast growth factor receptor-like 1	NP_473412.1	NM_054071
1451912_a_at	0	0.000988738	23.2	24	Fgfrl1	fibroblast growth factor receptor-like 1	NP_473412.1	NM_054071
1416025_at	0	6.78e-07	25.6	24	Fgg	fibrinogen, gamma polypeptide	NP_598623.1	NM_133862
1424828_a_at	0.00348373	1.84e-06	23.8	24	Fh1	fumarate hydratase 1	NP_034339.1	NM_010209
1439190_at	0.00799537	0.001492	26	24	Fhad1	forkhead-associated (FHA) phosphopeptide binding domain 1	NP_082705.1	NM_028429
1416764_at	0.0290605	0.0100831	22.5	24	Fis1	fission 1 (mitochondrial outer membrane) homolog (yeast)	NP_079838.1	NM_025562
1433481_at	0.00276508	0.000518532	24.8	24	Fkbp14	FK506 binding protein 14	NP_705801.1	NM_153573
1416362_a_at	0	7.72e-11	24.4	24	Fkbp4	FK506 binding protein 4	NP_034349.1	NM_010219
1416125_at	0.00127522	7.52e-12	23.2	24	Fkbp5	FK506 binding protein 5	NP_034350.1	NM_010220
1448231_at	0.00127522	3.31e-08	23.9	24	Fkbp5	FK506 binding protein 5	NP_034350.1	NM_010220
1423663_at	0.000455515	0.00310583	22.4	24	Flcn	folliculin	NP_666130.1	NM_146018
1438167_x_at	0	3.73e-06	23.1	24	Flcn	Folliculin	NP_666130.1	NM_146018
1448189_a_at	0.00162701	0.0119343	22.6	24	Fliih	flightless I homolog (Drosophila)	NP_071292.1	NM_022009
1445534_at	0.0109172	0.0131695	25.1	24	Flnb	Filamin, beta	XP_487363.3 /// XP_904530.1 /// XP_909457.1 /// XP_923861.1 /// XP_977950.1 /// XP_982436.1 /// XP_982465.1 /// XP_982496.1 /// XP_982538.1 /// XP_995248.1 /// XP_995274.1 /// XP_995308.1	XM_487363 /// XM_899437 /// XM_904364 /// XM_918768 /// XM_972856 /// XM_977342 /// XM_977371 /// XM_977402 /// XM_977444 /// XM_990154 /// XM_990180 /// XM_990214
1448559_at	0	2.33e-06	22.2	24	Flot1	flotillin 1	NP_032053.1	NM_008027
1428579_at	0.00386381	0.000868647	26.5	24	Fmnl2	formin-like 2	XP_906975.1 /// XP_906980.1 /// XP_906982.1 /// XP_912358.2 /// XP_993318.1	XM_901882 /// XM_901887 /// XM_901889 /// XM_907265 /// XM_988224
1417429_at	0	1.28e-12	25.7	24	Fmo1	flavin containing monooxygenase 1	NP_034361.1	NM_010231
1422904_at	0.000286744	4.8e-11	23.1	24	Fmo2	flavin containing monooxygenase 2	NP_061369.2	NM_018881
1422905_s_at	0.00098891	1.32e-09	22.7	24	Fmo2	flavin containing monooxygenase 2	NP_061369.2	NM_018881
1435459_at	0	1e-13	23.4	24	Fmo2	flavin containing monooxygenase 2	NP_061369.2	NM_018881
1453435_a_at	0	5.25e-14	23.8	24	Fmo2	flavin containing monooxygenase 2	NP_061369.2	NM_018881
1421709_a_at	0	5.39e-10	25.4	24	Fmo5	flavin containing monooxygenase 5	NP_034362.2	NM_010232
1440899_at	0	2.35e-14	24	24	Fmo5	flavin containing monooxygenase 5	NP_034362.2	NM_010232
1450332_s_at	0	3.09e-07	25.3	24	Fmo5	flavin containing monooxygenase 5	NP_034362.2	NM_010232
1418311_at	0.000178249	0.0207513	21.3	24	Fn3k	fructosamine 3 kinase	NP_001033788.1 /// NP_071297.1	NM_001038699 /// NM_022014
1443863_at	0.0109172	0.0025836	26.6	24	Fndc3a	fibronectin type III domain containing 3a	NP_997519.2	NM_207636
1447904_s_at	0.00765662	0.0135524	28	24	Fnta	farnesyltransferase, CAAX box, alpha	NP_032059.1	NM_008033
1434655_at	0.00382484	0.0323911	22.4	24	Foxk1	forkhead box K1	NP_034942.2 /// NP_951031.2	NM_010812 /// NM_199068
1434831_a_at	0.000286744	0.00693147	22.3	24	Foxo3a	forkhead box O3a	NP_062714.1	NM_019740
1444226_at	0.000606161	0.0028251	23.5	24	Foxo3a	forkhead box O3a	NP_062714.1	NM_019740
1421140_a_at	0.0176343	0.000483201	25.5	24	Foxp1	forkhead box P1	NP_444432.1	NM_053202
1435222_at	0.00375118	0.000195411	24.1	24	Foxp1	forkhead box P1	NP_444432.1	NM_053202
1455242_at	0.0234097	0.00696906	25.1	24	Foxp1	forkhead box P1	NP_444432.1	NM_053202
1451354_at	0.0024788	0.00415006	25.2	24	Foxred1	FAD-dependent oxidoreductase domain containing 1	NP_758495.1	NM_172291
1460673_at	0	1.39e-14	24.2	24	Fpgs	folylpolyglutamyl synthetase	NP_034366.1	NM_010236
1417592_at	0	0.000347271	23.2	24	Frap1	FK506 binding protein 12-rapamycin associated protein 1	NP_064393.1	NM_020009
1417253_at	0.0045276	0.0341399	22.3	24	Frg1	FSHD region gene 1	NP_038550.1	NM_013522
1434458_at	0.00344515	9.13e-05	27.8	24	Fst	Follistatin	NP_032072.1	NM_008046
1417099_at	0.000606161	0.000234151	24.8	24	Ftsj1	Ftsj homolog 1 (E. coli)	NP_598752.2	NM_133991
1448969_at	0.00816731	0.00946009	22.8	24	Ftsj2	FtsJ homolog 2 (E. coli)	NP_080786.1	NM_026510
1451026_at	0.0311838	0.0240637	27.5	24	Ftsj3	FtsJ homolog 3 (E. coli)	NP_079586.1	NM_025310
1433679_at	0.000286744	0.000698128	22.5	24	Fubp3	far upstream element (FUSE) binding protein 3	NP_001028561.1	NM_001033389
1424215_at	0	1.84e-05	23.6	24	Fundc1	FUN14 domain containing 1	NP_082334.1	NM_028058
1453369_a_at	0.000744758	0.00653774	24.2	24	Fundc1	FUN14 domain containing 1	NP_082334.1	NM_028058
1451285_at	0	3.64e-05	22.8	24	Fus	fusion, derived from t(12;16) malignant liposarcoma (human)	NP_631888.1	NM_139149
1451286_s_at	0	2.81e-06	23.1	24	Fus	fusion, derived from t(12;16) malignant liposarcoma (human)	NP_631888.1	NM_139149
1455831_at	0.0412866	0.0383513	26.3	24	Fus	fusion, derived from t(12;16) malignant liposarcoma (human)	NP_631888.1	NM_139149
1418526_at	0.0181847	0.0159105	23.6	24	Fusip1	FUS interacting protein (serine-arginine rich) 1	NP_034308.1	NM_010178
1428559_at	0.00209225	0.0110405	22.7	24	Fvt1	follicular lymphoma variant translocation 1	XP_203753.2 /// XP_905270.1 /// XP_905276.1 /// XP_915916.1 /// XP_926880.1 /// XP_926886.1 /// XP_990197.1	XM_203753 /// XM_900177 /// XM_900183 /// XM_910823 /// XM_921787 /// XM_921793 /// XM_985103
1417598_a_at	0.00396432	8.59e-07	25.3	24	Fxr1h	fragile X mental retardation gene 1, autosomal homolog	NP_032079.1	NM_008053
1419301_at	0.00491062	0.0233483	23.6	24	Fzd4	frizzled homolog 4 (Drosophila)	NP_032081.2	NM_008055
1454725_at	0.000178249	5.29e-05	21.7	24	G430041M01Rik	RIKEN cDNA G430041M01 gene	NP_932770.1	NM_198102
1440817_x_at	0.00261002	0.0219267	25.1	24	G630024C07Rik	RIKEN cDNA G630024C07 gene	NP_796336.1	NM_177362
1417880_at	0.00233818	1.7e-05	26.8	24	G6pc	glucose-6-phosphatase, catalytic	NP_032087.2	NM_008061
1422327_s_at	0.011713	0.00125926	22.3	24	G6pd2 /// G6pdx	glucose-6-phosphate dehydrogenase 2 /// glucose-6-phosphate dehydrogenase X-linked	NP_032088.1 /// NP_062341.1	NM_008062 /// NM_019468
1448354_at	0.0308004	0.000473599	22.6	24	G6pdx	glucose-6-phosphate dehydrogenase X-linked	NP_032088.1	NM_008062
1417693_a_at	0.000286744	0.0470995	21.9	24	Gab1	growth factor receptor bound protein 2-associated protein 1	NP_067331.2	NM_021356
1416937_at	0.00191009	0.0026734	23.2	24	Gabarap	gamma-aminobutyric acid receptor associated protein	NP_062723.1	NM_019749
1416418_at	0	3.18e-09	23.5	24	Gabarapl1	gamma-aminobutyric acid (GABA(A)) receptor-associated protein-like 1	NP_065615.1	NM_020590
1416419_s_at	0	5.59e-10	23.3	24	Gabarapl1	gamma-aminobutyric acid (GABA(A)) receptor-associated protein-like 1	NP_065615.1	NM_020590
1449519_at	0.0096925	0.00130057	23.2	24	Gadd45a	growth arrest and DNA-damage-inducible 45 alpha	NP_031862.1	NM_007836
1424140_at	0.00431767	1.32e-06	24.1	24	Gale	galactose-4-epimerase, UDP	NP_848476.1	NM_178389
1450187_a_at	0	2.93e-08	24	24	Galt	galactose-1-phosphate uridyl transferase	NP_057867.1	NM_016658
1437244_at	0.000286744	1.09e-06	23.2	24	Gas2l3	growth arrest-specific 2 like 3	NP_001028503.1	NM_001033331
1453416_at	0.000606161	1.8e-06	24.4	24	Gas2l3	growth arrest-specific 2 like 3	NP_001028503.1	NM_001033331
1455980_a_at	0.0037878	1.01e-05	23.1	24	Gas2l3	growth arrest-specific 2 like 3	NP_001028503.1	NM_001033331
1419291_x_at	0.00603814	0.0091977	26.7	24	Gas5	growth arrest specific 5	---	NR_002840
1425599_a_at	0.0114065	0.000576365	23.3	24	Gatad1	GATA zinc finger domain containing 1	NP_080309.1	NM_026033
1425075_at	0.0411204	0.00148807	24	24	Gatad2b	GATA zinc finger domain containing 2B	NP_647465.1	NM_139304
1423569_at	0.0487857	0.000122872	27.3	24	Gatm	glycine amidinotransferase (L-arginine:glycine amidinotransferase)	NP_080237.1	NM_025961
1434271_at	0.00110796	0.000403338	23.3	24	Gba2	glucosidase beta 2	NP_766280.1	NM_172692
1420654_a_at	0.000455515	4.03e-05	24.6	24	Gbe1	glucan (1,4-alpha-), branching enzyme 1	NP_083079.1	NM_028803
1415757_at	0.0340286	0.0164331	22.7	24	Gbf1	golgi-specific brefeldin A-resistance factor 1	NP_849261.2	NM_178930
1431972_a_at	0.0424287	0.0248842	23.9	24	Gcap14	granule cell antiserum positive 14	NP_081321.1 /// NP_082683.2	NM_027045 /// NM_028407
1417823_at	0.000806728	3.64e-07	23.3	24	Gcat	glycine C-acetyltransferase (2-amino-3-ketobutyrate-coenzyme A ligase)	NP_038875.2	NM_013847
1420499_at	0	1.99e-10	22.1	24	Gch1	GTP cyclohydrolase 1	NP_032128.1	NM_008102
1429692_s_at	0	2.06e-05	22.1	24	Gch1	GTP cyclohydrolase 1	NP_032128.1	NM_008102
1419146_a_at	0	1.13e-08	24.2	24	Gck	glucokinase	NP_034422.2	NM_010292
1425303_at	0	4.77e-07	24.1	24	Gck	glucokinase	NP_034422.2	NM_010292
1424296_at	0	3.49e-09	25.7	24	Gclc	glutamate-cysteine ligase, catalytic subunit	NP_034425.1	NM_010295
1418627_at	0.047636	0.0303143	23.3	24	Gclm	glutamate-cysteine ligase , modifier subunit	NP_032155.1	NM_008129
1425503_at	0.000529623	4.51e-07	23.1	24	Gcnt2	glucosaminyl (N-acetyl) transferase 2, I-branching enzyme	NP_032131.2 /// NP_076376.3 /// NP_573482.1	NM_008105 /// NM_023887 /// NM_133219
1422868_s_at	0	2.21e-11	24	24	Gda	guanine deaminase	NP_034396.1	NM_010266
1435748_at	0	9.27e-20	23.6	24	Gda	guanine deaminase	NP_034396.1	NM_010266
1435749_at	0	7.56e-17	23.2	24	Gda	guanine deaminase	NP_034396.1	NM_010266
1420342_at	0.00396432	1.21e-07	23	24	Gdap10	ganglioside-induced differentiation-associated-protein 10	---	---
1456581_x_at	0.000870196	0.00444063	28.9	24	Gdi2	guanosine diphosphate (GDP) dissociation inhibitor 2	NP_032138.2	NM_008112
1426995_a_at	0.00152407	9.34e-07	23.5	24	Gfer	growth factor, erv1 (S. cerevisiae)-like (augmenter of liver regeneration)	NP_075527.2	NM_023040
1452272_a_at	0.00212698	0.000260125	22.8	24	Gfer	growth factor, erv1 (S. cerevisiae)-like (augmenter of liver regeneration)	NP_075527.2	NM_023040
1455599_at	0.0450281	0.00547862	24	24	Gfod1	glucose-fructose oxidoreductase domain containing 1	NP_001028571.1	NM_001033399
1451429_at	0.00067503	1.14e-07	25.5	24	Gfod2	glucose-fructose oxidoreductase domain containing 2	NP_081745.1	NM_027469
1428141_at	0.00976848	0.00316307	28.9	24	Gga2	golgi associated, gamma adaptin ear containing, ARF binding protein 2	NP_083034.1	NM_028758
1426011_a_at	0.00409851	0.00402491	25.8	24	Ggnbp2	gametogenetin binding protein 2	NP_694784.1	NM_153144
1453587_at	0.000286744	2.42e-06	27.9	24	Ggt6	gamma-glutamyltransferase 6	NP_082095.1	NM_027819
1417594_at	0.000455515	1.82e-05	24.4	24	Gkap1	G kinase anchoring protein 1	NP_062806.1	NM_019832
1416049_at	0.000178249	1.43e-07	25.5	24	Gldc	glycine decarboxylase	NP_613061.1	NM_138595
1452033_at	0.000455515	0.0232281	21.6	24	Gle1l	GLE1 RNA export mediator-like (yeast	NP_083199.1	NM_028923
1424108_at	0	1.97e-12	26.3	24	Glo1	glyoxalase 1	NP_079650.2	NM_025374
1436070_at	0	1.75e-11	25.1	24	Glo1	glyoxalase 1	NP_079650.2	NM_025374
1451240_a_at	0	2.39e-08	24.5	24	Glo1	glyoxalase 1	NP_079650.2	NM_025374
1416592_at	0	9.16e-09	23.1	24	Glrx	glutaredoxin	NP_444338.2	NM_053108
1416593_at	0	2.93e-08	24	24	Glrx	glutaredoxin	NP_444338.2	NM_053108
1428553_at	0.000286744	0.0104734	20.9	24	Glrx5	glutaredoxin 5 homolog (S. cerevisiae)	NP_082695.1	NM_028419
1455455_at	0.00209225	0.000530432	24.2	24	Glt28d2	glycosyltransferase 28 domain containing 2	NP_796104.1	NM_177130
1423803_s_at	0	1.36e-05	22.5	24	Gltscr2	glioma tumor suppressor candidate region gene 2	NP_598592.1	NM_133831
1424867_a_at	0.0111282	0.000196777	23.8	24	Glyat	glycine-N-acyltransferase	NP_666047.1	NM_145935
1424868_at	0.0026311	2.46e-05	22.9	24	Glyat	glycine-N-acyltransferase	NP_666047.1	NM_145935
1451515_s_at	0.00361297	1.42e-05	23.6	24	Glyat	glycine-N-acyltransferase	NP_666047.1	NM_145935
1435188_at	0.00142226	2.42e-08	22.4	24	Gm129	gene model 129, (NCBI)	NP_001028474.1	NM_001033302
1435923_at	0.00333004	0.00028665	22.2	24	Gm237	gene model 237, (NCBI)	NP_001005419.1	NM_001005419
1436184_at	0.00971923	0.034216	24.6	24	Gm632	gene model 632, (NCBI)	XP_982556.1 /// XP_995290.1 /// XP_995989.1	XM_977462 /// XM_990196 /// XM_990895
1417506_at	0.000286744	2.03e-08	22.2	24	Gmnn	geminin	NP_065592.1	NM_020567
1416356_at	0.0154989	0.0342477	24.3	24	Gmpr2	guanosine monophosphate reductase 2	NP_598836.1 /// NP_818773.1	NM_134075 /// NM_177992
1455008_at	0.000178249	0.0210775	22	24	Gna12	guanine nucleotide binding protein, alpha 12	NP_034432.1	NM_010302
1422555_s_at	0.0354288	0.00420733	25.8	24	Gna13	guanine nucleotide binding protein, alpha 13	NP_034433.3	NM_010303
1428939_s_at	0.00238399	0.00110436	23.9	24	Gnaq	guanine nucleotide binding protein, alpha q polypeptide	NP_032165.3	NM_008139
1455729_at	0.0030143	0.00958283	23	24	Gnaq	guanine nucleotide binding protein, alpha q polypeptide	NP_032165.3	NM_008139
1460212_at	0.000178249	7.03e-07	22.3	24	Gnat1	guanine nucleotide binding protein, alpha transducing 1	NP_032166.1	NM_008140
1450623_at	0.00861118	0.0259263	23.6	24	Gnb2	guanine nucleotide binding protein, beta 2	NP_034442.1	NM_010312
1448810_at	0	0.0285267	21.3	24	Gne	glucosamine	NP_056643.2	NM_015828
1448942_at	0.00127522	0.000159987	23.6	24	Gng11	guanine nucleotide binding protein (G protein), gamma 11	NP_079607.1	NM_025331
1455089_at	0	0.000355648	21.2	24	Gng12	guanine nucleotide binding protein (G protein), gamma 12	NP_079554.1	NM_025278
1426579_at	0.000455515	8.45e-05	25.9	24	Gnl2	guanine nucleotide binding protein-like 2 (nucleolar)	NP_663527.1	NM_145552
1433656_a_at	0.00137423	7e-05	25.8	24	Gnl3	guanine nucleotide binding protein-like 3 (nucleolar)	NP_705775.2 /// NP_849174.1	NM_153547 /// NM_178846
1448163_at	0.00520672	0.00529628	23.3	24	Gnpda1 /// LOC231914 /// LOC667410	glucosamine-6-phosphate deaminase 1 /// similar to Glucosamine-6-phosphate isomerase (Glucosamine-6-phosphate deaminase) (GNPDA) (GlcN6P deaminase) (Oscillin) /// similar to Glucosamine-6-phosphate isomerase (Glucosamine-6-phosphate deaminase) (GNPDA) (Gl	NP_036067.1 /// XP_992929.1 /// XP_995500.1	NM_011937 /// XM_987835 /// XM_990406
1455065_x_at	0.000373806	3.02e-05	23.1	24	Gnpda1 /// LOC231914 /// LOC667410	glucosamine-6-phosphate deaminase 1 /// similar to Glucosamine-6-phosphate isomerase (Glucosamine-6-phosphate deaminase) (GNPDA) (GlcN6P deaminase) (Oscillin) /// similar to Glucosamine-6-phosphate isomerase (Glucosamine-6-phosphate deaminase) (GNPDA) (Gl	NP_036067.1 /// XP_992929.1 /// XP_995500.1	NM_011937 /// XM_987835 /// XM_990406
1448625_at	0.00256532	0.00080579	24.4	24	Golga2	golgi autoantigen, golgin subfamily a, 2	XP_622099.2 /// XP_898255.1 /// XP_905719.1 /// XP_905729.1 /// XP_905739.1 /// XP_922288.1 /// XP_929835.1 /// XP_929837.1 /// XP_929838.1 /// XP_929845.1 /// XP_929851.1 /// XP_995827.1 /// XP_995872.1 /// XP_995904.1 /// XP_995935.1 /// XP_995957.1	XM_622099 /// XM_893162 /// XM_900626 /// XM_900636 /// XM_900646 /// XM_917195 /// XM_924742 /// XM_924744 /// XM_924745 /// XM_924752 /// XM_924758 /// XM_990733 /// XM_990778 /// XM_990810 /// XM_990841 /// XM_990863
1418447_at	0.00396432	0.0132478	22.2	24	Golga5	golgi autoantigen, golgin subfamily a, 5	NP_038775.1	NM_013747
1435032_at	0.00348373	0.00106336	25.4	24	Golgb1	golgi autoantigen, golgin subfamily b, macrogolgin 1	XP_001001861.1 /// XP_148244.6 /// XP_622629.2 /// XP_906782.1 /// XP_906784.1 /// XP_906787.1 /// XP_922043.1 /// XP_929681.1 /// XP_999053.1	XM_001001861 /// XM_148244 /// XM_622629 /// XM_901689 /// XM_901691 /// XM_901694 /// XM_916950 /// XM_924588 /// XM_993959
1428875_at	0.00509202	0.0341415	28.5	24	Golph4	golgi phosphoprotein 4	NP_780402.1	NM_175193
1438195_at	0.000455515	2.35e-08	22	24	Gpd1l /// LOC672508	glycerol-3-phosphate dehydrogenase 1-like /// similar to glycerol-3-phosphate dehydrogenase 1-like	NP_780589.2 /// XP_999094.1	NM_175380 /// XM_994000
1417434_at	0.000286744	0.0495167	21.2	24	Gpd2	glycerol phosphate dehydrogenase 2, mitochondrial	NP_034404.2	NM_010274
1428323_at	0	0.00675147	22	24	Gpd2	glycerol phosphate dehydrogenase 2, mitochondrial	NP_034404.2	NM_010274
1426462_at	0.000529623	0.00146058	23.9	24	Gphn	gephyrin	NP_766540.1	NM_172952
1416461_at	0	1.21e-14	23.9	24	Gpiap1	GPI-anchored membrane protein 1	NP_058019.2	NM_016739
1416462_at	0	2.12e-12	25.1	24	Gpiap1	GPI-anchored membrane protein 1	NP_058019.2	NM_016739
1416463_at	0.000178249	3.23e-09	26.8	24	Gpiap1	GPI-anchored membrane protein 1	NP_058019.2	NM_016739
1433901_at	0	3.11e-13	23.4	24	Gpiap1	GPI-anchored membrane protein 1	NP_058019.2	NM_016739
1448347_a_at	0.000178249	2.4e-08	21.7	24	Gpiap1	GPI-anchored membrane protein 1	NP_058019.2	NM_016739
1448348_at	0.000286744	0.000476751	28.3	24	Gpiap1	GPI-anchored membrane protein 1	NP_058019.2	NM_016739
1423632_at	0	0.000177986	21.6	24	Gpr146	G protein-coupled receptor 146	NP_001033792.1 /// NP_084534.2	NM_001038703 /// NM_030258
1451060_at	0.00122202	0.00683735	21.6	24	Gpr146	G protein-coupled receptor 146	NP_001033792.1 /// NP_084534.2	NM_001038703 /// NM_030258
1454685_at	0	1.96e-05	23.3	24	Gpr146	G protein-coupled receptor 146	NP_001033792.1 /// NP_084534.2	NM_001038703 /// NM_030258
1455000_at	0.0178029	0.02716	26.2	24	Gpr68	G protein-coupled receptor 68	NP_780702.1	NM_175493
1424450_at	0.00324839	0.0458663	22	24	Gprc5c	G protein-coupled receptor, family C, group 5, member C	NP_671750.1	NM_147217
1449514_at	0	1.24e-15	23.4	24	Gprk5	G protein-coupled receptor kinase 5	NP_061357.2	NM_018869
1434725_at	0.00209225	0.000307681	27.5	24	Gramd1c	GRAM domain containing 1C	NP_705756.1	NM_153528
1417673_at	0	8.29e-10	23.4	24	Grb14	growth factor receptor bound protein 14	NP_057928.1	NM_016719
1418492_at	0.000373806	3.74e-06	22.7	24	Grem2	gremlin 2 homolog, cysteine knot superfamily (Xenopus laevis)	NP_035955.1	NM_011825
1417772_at	0.00658001	0.0430883	21.1	24	Grhpr	glyoxylate reductase/hydroxypyruvate reductase	NP_525028.1	NM_080289
1428767_at	0.0030143	0.00031036	24.5	24	Gsdmdc1	gasdermin domain containing 1	NP_081236.1	NM_026960
1435638_at	0.000455515	0.000780981	21.8	24	Gsk3a	glycogen synthase kinase 3 alpha	NP_001026837.1	NM_001031667
1441931_x_at	0	5.46e-07	25.1	24	Gss	glutathione synthetase	NP_032206.1	NM_008180
1448273_at	0	2.26e-08	22.9	24	Gss	glutathione synthetase	NP_032206.1	NM_008180
1423436_at	0.000606161	7.15e-05	25.4	24	Gsta3	glutathione S-transferase, alpha 3	NP_034486.2	NM_010356
1423437_at	0	1.54e-06	22.8	24	Gsta3	glutathione S-transferase, alpha 3	NP_034486.2	NM_010356
1424835_at	0	4.81e-07	25.1	24	Gstm4	glutathione S-transferase, mu 4	NP_081040.1	NM_026764
1419072_at	0.00217285	1.16e-05	24.9	24	Gstm7	glutathione S-transferase, mu 7	XP_359308.2 /// XP_905359.1 /// XP_905367.1 /// XP_908764.2 /// XP_908949.1 /// XP_927955.1 /// XP_927960.1 /// XP_993199.1 /// XP_993239.1 /// XP_993269.1 /// XP_993305.1 /// XP_993337.1 /// XP_998701.1	XM_359308 /// XM_900266 /// XM_900274 /// XM_903671 /// XM_903856 /// XM_922862 /// XM_922867 /// XM_988105 /// XM_988145 /// XM_988175 /// XM_988211 /// XM_988243 /// XM_993607
1417883_at	0	2.96e-11	23.9	24	Gstt2	glutathione S-transferase, theta 2	NP_034491.1	NM_010361
1427552_a_at	0.0088874	0.0283514	23	24	Gstz1	glutathione transferase zeta 1 (maleylacetoacetate isomerase)	NP_034493.1	NM_010363
1434290_at	0.00167354	0.0118791	21.5	24	Gtdc1	glycosyltransferase-like domain containing 1	NP_766250.1	NM_172662
1433528_at	0.000744758	4.81e-07	23.8	24	Gtf2a2	general transcription factor II A, 2	NP_001034608.1	NM_001039519
1417699_at	0.0276046	0.0208789	22.6	24	Gtf2f1	general transcription factor IIF, polypeptide 1	NP_598562.1	NM_133801
1451899_a_at	0.00588472	1e-05	25.6	24	Gtf2ird1	general transcription factor II I repeat domain-containing 1	NP_065064.1	NM_020331
1452781_a_at	0.00281223	0.00216383	23.6	24	Gtf3c2	general transcription factor IIIC, polypeptide 2, beta	NP_082177.2	NM_027901
1419462_s_at	0.000178249	0.00125999	21	24	Gtl3	gene trap locus 3	NP_032213.1	NM_008187
1416690_at	0.00285659	0.00184091	24.9	24	Gtpbp2	GTP binding protein 2	NP_062527.1	NM_019581
1416395_at	0.0118524	0.0345345	22.1	24	Guk1	guanylate kinase 1	NP_032219.1	NM_008193
1459522_s_at	0.00132586	0.000666306	22.6	24	Gyg	glycogenin	NP_038783.1	NM_013755
1424815_at	0	2.35e-21	24.2	24	Gys2 /// LOC633620	glycogen synthase 2 /// similar to glycogen synthase 2	NP_663547.1 /// XP_913161.2	NM_145572 /// XM_908068
1423702_at	0.0305283	0.00356244	24.2	24	H1f0	H1 histone family, member 0	NP_032223.2	NM_008197
1428029_a_at	0.000286744	0.0135027	21.5	24	H2afv	H2A histone family, member V	XP_126043.5 /// XP_912773.1 /// XP_994513.1	XM_126043 /// XM_907680 /// XM_989419
1424572_a_at	0.0431159	0.0112334	24.6	24	H2afy	H2A histone family, member Y	NP_036145.1	NM_012015
1416415_a_at	0.0183193	0.00934181	23.7	24	H2afz /// LOC666634 /// LOC669445	H2A histone family, member Z /// similar to H2A histone family, member Z /// similar to H2A histone family, member Z	NP_058030.1 /// XP_001000460.1 /// XP_001000476.1 /// XP_983122.1 /// XP_983158.1	NM_016750 /// XM_001000460 /// XM_001000476 /// XM_978028 /// XM_978064
1423263_at	0.0227459	0.0155281	24.3	24	H3f3a	H3 histone, family 3A	NP_032236.1	NM_008210
1423262_a_at	0.0212529	0.0142532	21.9	24	H3f3a /// LOC623365 /// LOC624812 /// LOC625328 /// LOC633468 /// LOC667250 /// LOC670535	H3 histone, family 3A /// similar to H3 histone, family 3B /// similar to H3 histone, family 3B /// similar to H3 histone, family 3B /// similar to H3 histone, family 3B /// similar to H3 histone, family 3B /// similar to H3 histone, family 3B	NP_032236.1 /// XP_001001643.1 /// XP_001001657.1 /// XP_892907.1 /// XP_894986.1 /// XP_912966.1 /// XP_919147.1 /// XP_978200.1 /// XP_986958.1 /// XP_990885.1	NM_008210 /// XM_001001643 /// XM_001001657 /// XM_887814 /// XM_889893 /// XM_907873 /// XM_914054 /// XM_973106 /// XM_981864 /// XM_985791
1420376_a_at	0.011948	0.00118218	23.6	24	H3f3b	H3 histone, family 3B	NP_032237.1	NM_008211
1455725_a_at	0.0285962	0.00231625	25.8	24	H3f3b	H3 histone, family 3B	NP_032237.1	NM_008211
1452145_at	0.00848852	0.00471304	24.7	24	H6pd	hexose-6-phosphate dehydrogenase (glucose 1-dehydrogenase)	NP_775547.2	NM_173371
1418645_at	0	1.82e-08	24.9	24	Hal /// LOC638196	histidine ammonia lyase /// similar to Histidine ammonia-lyase (Histidase)	NP_034531.1 /// XP_919229.1	NM_010401 /// XM_914136
1419196_at	0.00563374	0.00451684	24.4	24	Hamp1	hepcidin antimicrobial peptide 1	NP_115930.1	NM_032541
1419197_x_at	0.00431767	0.00444936	23.9	24	Hamp1	hepcidin antimicrobial peptide 1	NP_115930.1	NM_032541
1449371_at	0.0278093	0.0148292	24.5	24	Harsl	histidyl-tRNA synthetase-like	NP_542367.1	NM_080636
1460367_at	0.00382484	0.0022768	23.9	24	Hbp1	high mobility group box transcription factor 1	NP_694878.1 /// NP_818774.1	NM_153198 /// NM_177993
1421029_a_at	0	6.95e-05	21.7	24	Hbs1l	Hbs1-like (S. cerevisiae)	NP_062676.1	NM_019702
1433736_at	0.0466213	0.0494957	24.4	24	Hcfc1	host cell factor C1	NP_032250.2	NM_008224
1451229_at	0	0.000135299	22.6	24	Hdac11	histone deacetylase 11	NP_659168.1	NM_144919
1454803_a_at	0	8.97e-09	22.9	24	Hdac11	histone deacetylase 11	NP_659168.1	NM_144919
1448928_at	0.0208958	0.0384134	23.3	24	Hdac6 /// LOC669168	histone deacetylase 6 /// similar to Histone deacetylase 6 (HD6) (Histone deacetylase mHDA2)	NP_034543.2 /// XP_978639.1	NM_010413 /// XM_973545
1434477_at	0.00162701	0.0101953	24.1	24	Heca	headcase homolog (Drosophila)	NP_001028604.1	NM_001033432
1434478_at	0.000178249	0.000316529	24.2	24	Heca	headcase homolog (Drosophila)	NP_001028604.1	NM_001033432
1438039_at	0.0419658	0.0358854	24.3	24	Hectd1	HECT domain containing 1	XP_920260.2 /// XP_979999.1 /// XP_986810.1	XM_915167 /// XM_974905 /// XM_981716
1423913_at	0.000455515	0.00107699	23.3	24	Hectd3	HECT domain containing 3	NP_780453.1	NM_175244
1453821_at	0.00435304	0.00044616	25.8	24	Hemk2	HemK methyltransferase family member 2	NP_080642.1	NM_026366
1434060_at	0.0179563	0.0313352	24.8	24	Herc1	hect (homologous to the E6-AP (UBE3A) carboxyl terminus) domain and RCC1 (CHC1)-like domain (RLD) 1	XP_904574.1 /// XP_904581.1 /// XP_904589.1 /// XP_904608.1 /// XP_904625.1 /// XP_923165.1 /// XP_930558.1 /// XP_930560.1 /// XP_930562.1 /// XP_930565.1 /// XP_930569.1 /// XP_990328.1 /// XP_990425.1 /// XP_990520.1 /// XP_990564.1 /// XP_990594.1 ///	XM_899481 /// XM_899488 /// XM_899496 /// XM_899515 /// XM_899532 /// XM_918072 /// XM_925465 /// XM_925467 /// XM_925469 /// XM_925472 /// XM_925476 /// XM_985234 /// XM_985331 /// XM_985426 /// XM_985470 /// XM_985500 /// XM_985533
1433590_at	0.00901329	0.00487729	22.5	24	Herc3	hect domain and RLD 3	NP_082981.2	NM_028705
1427032_at	0.00417457	0.045741	27.7	24	Herc4	hect domain and RLD 4	NP_080377.2	NM_026101
1435626_a_at	0.000606161	0.00755314	21.1	24	Herpud1	homocysteine-inducible, endoplasmic reticulum stress-inducible, ubiquitin-like domain member 1	NP_071726.1	NM_022331
1448185_at	0.00147565	0.00792206	21.4	24	Herpud1	homocysteine-inducible, endoplasmic reticulum stress-inducible, ubiquitin-like domain member 1	NP_071726.1	NM_022331
1415981_at	0.00483632	0.0488699	22.6	24	Herpud2	HERPUD family member 2	NP_065611.1	NM_020586
1436050_x_at	0.000529623	6.01e-05	24.2	24	Hes6	hairy and enhancer of split 6 (Drosophila)	NP_062352.1	NM_019479
1452021_a_at	0	1.63e-08	25.3	24	Hes6	hairy and enhancer of split 6 (Drosophila)	NP_062352.1	NM_019479
1419359_at	0.00152407	0.000457974	23	24	Hexim1	hexamethylene bis-acetamide inducible 1	NP_620092.1	NM_138753
1425937_a_at	0.017313	0.00102862	26.8	24	Hexim1	hexamethylene bis-acetamide inducible 1	NP_620092.1	NM_138753
1450702_at	0.000744758	1.21e-06	23.3	24	Hfe	hemochromatosis	NP_034554.2	NM_010424
1416369_at	0.000178249	1.04e-05	25.9	24	Hiatl1	hippocampus abundant transcript-like 1	NP_598441.2	NM_133680
1416480_a_at	0.000606161	0.000495294	21.7	24	Higd1a	HIG1 domain family, member 1A	NP_062788.1	NM_019814
1416481_s_at	0	2.98e-08	23.6	24	Higd1a	HIG1 domain family, member 1A	NP_062788.1	NM_019814
1448359_a_at	0.000286744	1.42e-05	25.1	24	Higd1a	HIG1 domain family, member 1A	NP_062788.1	NM_019814
1424018_at	0.0115936	0.00312427	22.8	24	Hint1	histidine triad nucleotide binding protein 1	NP_032274.1	NM_008248
1417186_at	0.00855305	0.0145854	27.7	24	Hip2	huntingtin interacting protein 2	NP_058066.2	NM_016786
1426819_at	0.000744758	1.8e-05	23.7	24	Hipk3	homeodomain interacting protein kinase 3	NP_034564.1	NM_010434
1416101_a_at	0.000286744	3.27e-07	26.2	24	Hist1h1c	histone 1, H1c	NP_056601.1	NM_015786
1436994_a_at	0.000286744	1.01e-06	24.7	24	Hist1h1c	histone 1, H1c	NP_056601.1	NM_015786
1418072_at	0	1.68e-07	22.8	24	Hist1h2bc	histone 1, H2bc	NP_075911.2	NM_023422
1452540_a_at	0.00067503	8.71e-07	25.2	24	Hist1h2bc /// Hist1h2be /// Hist1h2bl /// Hist1h2bm /// Hist1h2bp /// LOC665596 /// LOC665622 /// LOC671645	histone 1, H2bc /// histone 1, H2be /// histone 1, H2bl /// histone 1, H2bm /// histone 1, H2bp /// similar to Histone H2B F (H2B 291A) /// similar to Histone H2B F (H2B 291A) /// similar to Histone H2B F (H2B 291A)	NP_075911.2 /// NP_835501.1 /// NP_835506.1 /// NP_835507.1 /// NP_835509.1 /// XP_983129.1 /// XP_983326.1 /// XP_993348.1	NM_023422 /// NM_178194 /// NM_178199 /// NM_178200 /// NM_178202 /// XM_978035 /// XM_978232 /// XM_988254
1427762_x_at	0.00442789	0.00504872	24.8	24	Hist1h2bp	histone 1, H2bp	NP_835509.1	NM_178202
1422948_s_at	0.000744758	2.32e-06	23.2	24	Hist1h4h /// Hist1h4c /// Hist1h4i /// Hist1h4j /// Hist1h4k /// Hist1h4m /// Hist1h4a /// Hist1h4b	histone 1, H4h /// histone 1, H4c /// histone 1, H4i /// histone 1, H4j /// histone 1, H4k /// histone 1, H4m /// histone 1, H4a /// histone 1, H4b	NP_694813.1 /// NP_783587.1 /// NP_783588.1 /// NP_835499.1 /// NP_835500.1 /// NP_835515.1 /// NP_835582.1 /// NP_835583.1	NM_153173 /// NM_175656 /// NM_175657 /// NM_178192 /// NM_178193 /// NM_178208 /// NM_178210 /// NM_178211
1424854_at	0.000606161	0.000113856	23.3	24	Hist1h4i	histone 1, H4i	NP_783587.1	NM_175656
1438815_at	0.00727709	0.0287126	22.4	24	Hist2h2aa2	histone 2, H2aa2	NP_835584.1	NM_178212
1447854_s_at	0.000373806	1.81e-06	23.3	24	Hist2h2be	histone 2, H2be	NP_835586.2	NM_178214
1442051_at	0	4.83e-11	25.8	24	Hist2h3c1	histone 2, H3c1	NP_062342.1 /// NP_835734.1	NM_019469 /// NM_178216
1460314_s_at	0	2.45e-09	26.9	24	Hist2h3c1 /// Hist2h3c2 /// Hist1h3g /// Hist1h3f /// Hist1h3c /// Hist1h3d /// Hist1h3b /// Hist1h3e /// Hist1h3h /// Hist1h3i /// Hist2h3b /// Hist1h3a	histone 2, H3c1 /// histone 2, H3c2 /// histone 1, H3g /// histone 1, H3f /// histone1, H3c /// histone1, H3d /// histone 1, H3b /// histone 1, H3e /// histone 1, H3h /// histone 1, H3i /// histone 2, H3b /// histone 1, H3a	NP_038576.1 /// NP_038578.2 /// NP_062342.1 /// NP_473386.1 /// NP_659539.1 /// NP_783584.1 /// NP_835510.1 /// NP_835511.1 /// NP_835512.1 /// NP_835513.1 /// NP_835514.1 /// NP_835587.1 /// NP_835734.1	NM_013548 /// NM_013550 /// NM_019469 /// NM_054045 /// NM_145073 /// NM_175653 /// NM_178203 /// NM_178204 /// NM_178205 /// NM_178206 /// NM_178207 /// NM_178215 /// NM_178216
1422155_at	0	5.66e-09	25.6	24	Hist2h3c2	histone 2, H3c2	NP_473386.1	NM_054045
1435866_s_at	0.00292509	0.0371043	28.2	24	Hist3h2a	histone 3, H2a	NP_835736.1	NM_178218
1434735_at	0	0.00883029	22.4	24	Hlf	hepatic leukemia factor	NP_766151.1	NM_172563
1426475_at	0.00778442	0.00468453	23.8	24	Hmbs	hydroxymethylbilane synthase	NP_038579.1	NM_013551
1417637_a_at	0.0432248	0.0131396	23.2	24	Hmg20b	high mobility group 20 B	NP_034570.1	NM_010440
1416176_at	0.00914524	0.000147068	23.5	24	Hmgb1	high mobility group box 1	NP_034569.1	NM_010439
1425048_a_at	0.0107864	0.0202466	24	24	Hmgb1	high mobility group box 1	NP_034569.1	NM_010439
1427229_at	0.00116428	0.000386381	23.4	24	Hmgcr	3-hydroxy-3-methylglutaryl-Coenzyme A reductase	NP_032281.1	NM_008255
1433443_a_at	0.00132586	9.48e-07	24.6	24	Hmgcs1	3-hydroxy-3-methylglutaryl-Coenzyme A synthase 1	NP_666054.2	NM_145942
1433444_at	0.00167354	9.16e-06	23.4	24	Hmgcs1	3-hydroxy-3-methylglutaryl-Coenzyme A synthase 1	NP_666054.2	NM_145942
1433445_x_at	0.00226447	3.47e-06	24.8	24	Hmgcs1	3-hydroxy-3-methylglutaryl-Coenzyme A synthase 1	NP_666054.2	NM_145942
1433446_at	0.000806728	4.25e-06	27.6	24	Hmgcs1	3-hydroxy-3-methylglutaryl-Coenzyme A synthase 1	NP_666054.2	NM_145942
1433507_a_at	0.0378702	0.0133513	24.7	24	Hmgn2	high mobility group nucleosomal binding domain 2	NP_058653.1	NM_016957
1430020_x_at	0.0321662	0.021352	24.3	24	Hnrpa1	heterogeneous nuclear ribonucleoprotein A1	NP_001034218.1 /// NP_034577.1	NM_001039129 /// NM_010447
1436549_a_at	0.00749158	0.0076574	25.6	24	Hnrpa1	heterogeneous nuclear ribonucleoprotein A1	NP_001034218.1 /// NP_034577.1	NM_001039129 /// NM_010447
1420365_a_at	0.00297019	0.00506858	22.9	24	Hnrpa2b1	heterogeneous nuclear ribonucleoprotein A2/B1	NP_058086.1 /// NP_872591.1	NM_016806 /// NM_182650
1452774_at	0.0068904	0.0201357	28.7	24	Hnrpa3	heterogeneous nuclear ribonucleoprotein A3	NP_666242.2 /// NP_932758.1	NM_146130 /// NM_198090
1460240_a_at	0	7.85e-06	22.6	24	Hnrpc	heterogeneous nuclear ribonucleoprotein C	NP_058580.1	NM_016884
1418693_at	0.00205488	0.0207435	23.1	24	Hnrpc /// LOC620883 /// LOC676606	heterogeneous nuclear ribonucleoprotein C /// similar to heterogeneous nuclear ribonucleoprotein C /// similar to heterogeneous nuclear ribonucleoprotein C	NP_058580.1	NM_016884 /// XR_002490 /// XR_004941
1425142_a_at	0	0.00138416	22.4	24	Hnrpd	heterogeneous nuclear ribonucleoprotein D	NP_031542.1	NM_007516
1420093_s_at	0	5.58e-07	22.4	24	Hnrpdl	heterogeneous nuclear ribonucleoprotein D-like	NP_057899.1	NM_016690
1424251_a_at	0.000178249	5.77e-07	23.6	24	Hnrpdl	heterogeneous nuclear ribonucleoprotein D-like	NP_057899.1	NM_016690
1424252_at	0.00986465	0.0473532	26	24	Hnrpdl	heterogeneous nuclear ribonucleoprotein D-like	NP_057899.1	NM_016690
1428225_s_at	0.0100259	0.0225395	23.5	24	Hnrpdl	heterogeneous nuclear ribonucleoprotein D-like	NP_057899.1	NM_016690
1449039_a_at	0	1.42e-07	21.7	24	Hnrpdl	heterogeneous nuclear ribonucleoprotein D-like	NP_057899.1	NM_016690
1456698_s_at	0	1.1e-08	24.9	24	Hnrpdl	heterogeneous nuclear ribonucleoprotein D-like	NP_057899.1	NM_016690
1423684_at	0	5.98e-11	25	24	Hnrpk	heterogeneous nuclear ribonucleoprotein K	NP_079555.1	NM_025279
1448176_a_at	0.000178249	6.05e-07	25	24	Hnrpk	heterogeneous nuclear ribonucleoprotein K	NP_079555.1	NM_025279
1460547_a_at	0	1.02e-08	24.1	24	Hnrpk	heterogeneous nuclear ribonucleoprotein K	NP_079555.1	NM_025279
1427129_a_at	0.000286744	0.000191946	26.9	24	Hnrpr	heterogeneous nuclear ribonucleoprotein R	NP_083147.1	NM_028871
1452030_a_at	0.00172132	3.17e-05	29.2	24	Hnrpr	heterogeneous nuclear ribonucleoprotein R	NP_083147.1	NM_028871
1450849_at	0.00789777	0.000972483	28.1	24	Hnrpu	heterogeneous nuclear ribonucleoprotein U	NP_058085.1	NM_016805
1451984_at	0.00132586	0.0017325	23.8	24	Hnrpul1	heterogeneous nuclear ribonucleoprotein U-like 1	NP_659171.1 /// NP_835190.1	NM_144922 /// NM_178089
1428662_a_at	0.00658001	0.000875927	23.4	24	Hod	homeobox only domain	NP_783199.1	NM_175606
1451776_s_at	0.00152407	0.000382299	23.8	24	Hod	homeobox only domain	NP_783199.1	NM_175606
1424367_a_at	0	1.27e-17	23.4	24	Homer2	homer homolog 2 (Drosophila)	NP_036113.1	NM_011983
1438018_at	0.0127262	0.000329629	24.7	24	Hook1	hook homolog 1 (Drosophila)	NP_084290.1	NM_030014
1415751_at	0.000744758	0.000581857	23.8	24	Hp1bp3	heterochromatin protein 1, binding protein 3	NP_034600.1	NM_010470
1459827_x_at	0.00333004	5.44e-05	23.6	24	Hps1	Hermansky-Pudlak syndrome 1 homolog (human)	NP_062297.1	NM_019424
1448629_at	0.00361297	0.000310292	23.7	24	Hps4	Hermansky-Pudlak syndrome 4 homolog (human)	NP_619587.2	NM_138646
1422407_s_at	0.000870196	0.00019587	22.8	24	Hras1	Harvey rat sarcoma virus oncogene 1	NP_032310.1	NM_008284
1433843_at	0.00577072	0.0140543	22.8	24	Hs1bp3	HS1 binding protein 3	NP_067404.1	NM_021429
1450010_at	0.000744758	0.00735966	29.5	24	Hsd17b12	hydroxysteroid (17-beta) dehydrogenase 12	NP_062631.1	NM_019657
1450011_at	0.00285659	0.00120052	27.3	24	Hsd17b12	hydroxysteroid (17-beta) dehydrogenase 12	NP_062631.1	NM_019657
1418352_at	0	1.36e-08	24	24	Hsd17b2	hydroxysteroid (17-beta) dehydrogenase 2	NP_032316.1	NM_008290
1449385_at	0.00886023	2.66e-06	23.2	24	Hsd17b9	hydroxysteroid (17-beta) dehydrogenase 9	NP_038814.1	NM_013786
1420531_at	0	8.76e-10	24.5	24	Hsd3b5	hydroxysteroid dehydrogenase-5, delta<5>-3-beta	NP_032321.1	NM_008295
1416968_a_at	0	2.8e-16	24.6	24	Hsd3b7	hydroxy-delta-5-steroid dehydrogenase, 3 beta- and steroid delta-isomerase 7	NP_001035774.1 /// NP_598704.2	NM_001040684 /// NM_133943
1426857_a_at	0.00364997	0.0234147	26.1	24	Hsdl2	hydroxysteroid dehydrogenase like 2	NP_077217.1	NM_024255
1423566_a_at	0.00226447	0.000149989	26	24	Hsp110	heat shock protein 110	NP_038587.1	NM_013559
1425993_a_at	0.00708539	0.00144488	25.3	12	Hsp110	heat shock protein 110	NP_038587.1	NM_013559
1426645_at	0	1.12e-07	23.4	24	Hsp90aa1	heat shock protein 90kDa alpha (cytosolic), class A member 1	NP_034610.1	NM_010480
1437497_a_at	0	3.26e-08	23.3	24	Hsp90aa1	heat shock protein 90kDa alpha (cytosolic), class A member 1	NP_034610.1	NM_010480
1438902_a_at	0.000178249	7.01e-07	23	24	Hsp90aa1	heat shock protein 90kDa alpha (cytosolic), class A member 1	NP_034610.1	NM_010480
1417101_at	0.0356978	0.0453082	24.5	24	Hspa2	heat shock protein 2	NP_001002012.1 /// NP_032327.2	NM_001002012 /// NM_008301
1416146_at	0	1.36e-09	22.2	24	Hspa4	heat shock protein 4	NP_032326.2	NM_008300
1418253_a_at	0	3.15e-09	24.9	24	Hspa4l	heat shock protein 4 like	NP_035150.3	NM_011020
1439093_at	0	3.91e-09	23	24	Hspa4l	Heat shock protein 4 like	NP_035150.3	NM_011020
1449010_at	0.000286744	4.21e-08	24	24	Hspa4l	heat shock protein 4 like	NP_035150.3	NM_011020
1458385_at	0.000606161	2.64e-07	23.5	24	Hspa4l	heat shock protein 4 like	NP_035150.3	NM_011020
1420623_x_at	0.00233818	0.0024676	25.7	12	Hspa8 /// LOC621284 /// LOC666904	heat shock protein 8 /// similar to heat shock protein 8 /// similar to heat shock protein 8	NP_112442.2 /// XP_992026.1 /// XP_994676.1	NM_031165 /// XM_986932 /// XM_989582
1420622_a_at	0.0146944	0.0136263	25.8	12	Hspa8 /// LOC621284 /// LOC666904 /// LOC669493	heat shock protein 8 /// similar to heat shock protein 8 /// similar to heat shock protein 8 /// similar to heat shock protein 8	NP_112442.2 /// XP_992026.1 /// XP_994676.1	NM_031165 /// XM_986932 /// XM_989582 /// XR_002535
1422943_a_at	0	2.37e-12	26.1	24	Hspb1	heat shock protein 1	NP_038588.1	NM_013560
1425964_x_at	0	5.07e-12	26.5	24	Hspb1	heat shock protein 1	NP_038588.1	NM_013560
1417014_at	0.00132586	0.00152349	25.6	24	Hspb8	heat shock protein 8	NP_109629.1	NM_030704
1450668_s_at	0	1.46e-09	23.9	24	Hspe1	heat shock protein 1 (chaperonin 10)	NP_032329.1	NM_008303
1422579_at	0	2.68e-08	23.9	24	Hspe1 /// LOC628438 /// LOC636088	heat shock protein 1 (chaperonin 10) /// similar to 10 kDa heat shock protein, mitochondrial (Hsp10) (10 kDa chaperonin) (CPN10) /// similar to 10 kDa heat shock protein, mitochondrial (Hsp10) (10 kDa chaperonin) (CPN10)	NP_032329.1 /// XP_898273.1 /// XP_916456.1 /// XP_995914.1	NM_008303 /// XM_893180 /// XM_911363 /// XM_990820
1451814_a_at	0.021041	0.00832556	25.7	24	Htatip2	HIV-1 tat interactive protein 2, homolog (human)	NP_058561.1	NM_016865
1424949_at	0.0202118	0.0387022	25.2	24	Huwe1	HECT, UBA and WWE domain containing 1	NP_067498.3	NM_021523
1448679_at	0.000744758	0.00744898	22.1	24	Hyal2	hyaluronoglucosaminidase 2	NP_034619.2	NM_010489
1425201_a_at	0.000286744	0.006464	20.7	24	Hyi	hydroxypyruvate isomerase homolog (E. coli)	NP_080877.1	NM_026601
1439153_at	0.000178249	2.99e-12	24.9	24	Ibrdc2	IBR domain containing 2	NP_666154.2	NM_146042
1432478_a_at	0	0.000220457	21.9	24	Ibrdc3	IBR domain containing 3	XP_204030.5 /// XP_915468.2 /// XP_997076.1	XM_204030 /// XM_910375 /// XM_991982
1435226_at	0	2.77e-07	22	24	Ibrdc3	IBR domain containing 3	XP_204030.5 /// XP_915468.2 /// XP_997076.1	XM_204030 /// XM_910375 /// XM_991982
1448310_at	0.00098891	0.000210591	22.7	24	Ick	intestinal cell kinase	NP_064371.1	NM_019987
1422537_a_at	0.00217285	8.14e-05	24.4	24	Id2	inhibitor of DNA binding 2	NP_034626.1	NM_010496
1453596_at	0.00233818	0.000498472	25.8	24	Id2	inhibitor of DNA binding 2	NP_034626.1	NM_010496
1450928_at	0.045836	0.0124861	25.4	24	Id4	inhibitor of DNA binding 4	NP_112443.1	NM_031166
1432016_a_at	0.00209225	0.00111604	25	24	Idh3a	isocitrate dehydrogenase 3 (NAD+) alpha	NP_083849.1	NM_029573
1445897_s_at	0.00110796	0.000510624	26.2	24	Ifi35	interferon-induced protein 35	NP_081596.1	NM_027320
1417292_at	0.000286744	9.49e-07	23.1	24	Ifi47	interferon gamma inducible protein 47	NP_032356.1	NM_008330
1426276_at	0	4.2e-05	22	24	Ifih1	interferon induced with helicase C domain 1	NP_082111.1	NM_027835
1424254_at	0	2.55e-07	24.8	24	Ifitm1	interferon induced transmembrane protein 1	NP_081096.2	NM_026820
1440169_x_at	0.0468373	0.00279621	25.4	24	Ifnar2	interferon (alpha and beta) receptor 2	NP_034639.1	NM_010509
1416067_at	0	6.67e-11	22.7	24	Ifrd1	interferon-related developmental regulator 1	NP_038590.1	NM_013562
1418116_at	0.000286744	5.59e-06	24.3	24	Ifrg15	interferon alpha responsive gene	NP_071724.1	NM_022329
1424111_at	0.000606161	0.0165849	23.4	24	Igf2r	insulin-like growth factor 2 receptor	NP_034645.1	NM_010515
1454159_a_at	0.00780078	0.0257848	22.3	24	Igfbp2	insulin-like growth factor binding protein 2	NP_032368.2	NM_008342
1460607_at	0.023277	0.0410419	22.9	24	Igsf11	immunoglobulin superfamily, member 11	NP_733548.2	NM_170599
1419042_at	0.00212698	0.00535826	27.8	24	Iigp1	interferon inducible GTPase 1	NP_068564.3	NM_021792
1419043_a_at	0.000870196	0.00116134	27.2	24	Iigp1	interferon inducible GTPase 1	NP_068564.3	NM_021792
1417793_at	0.00368808	0.000444045	23.8	24	Iigp2	interferon inducible GTPase 2	NP_062313.2	NM_019440
1417505_s_at	0.00708539	8.04e-06	24.5	24	Il11ra1 /// Il11ra2 /// LOC621887	interleukin 11 receptor, alpha chain 1 /// interleukin 11 receptor, alpha chain 2 /// similar to interleukin 11 receptor, alpha chain 2	NP_034679.1 /// NP_034680.2	NM_010549 /// NM_010550 /// XR_004264
1422397_a_at	0.000178249	0.00416347	20.8	24	Il15ra	interleukin 15 receptor, alpha chain	NP_032384.1 /// NP_598597.1	NM_008358 /// NM_133836
1448681_at	0	1.41e-07	22.7	24	Il15ra	interleukin 15 receptor, alpha chain	NP_032384.1 /// NP_598597.1	NM_008358 /// NM_133836
1417932_at	0.00285659	0.02236	28.4	24	Il18	interleukin 18	NP_032386.1	NM_008360
1452416_at	0.0026311	0.0322577	21.9	24	Il6ra	interleukin 6 receptor, alpha	NP_034689.1	NM_010559
1419111_at	0.00098891	6.37e-05	23.6	24	Ing2	inhibitor of growth family, member 2	NP_075992.2	NM_023503
1460728_s_at	0.00390031	2.62e-05	27.8	24	Ing4	inhibitor of growth family, member 4	NP_579923.1	NM_133345
1422053_at	0.00205488	1.8e-05	21	24	Inhba	inhibin beta-A	NP_032406.1	NM_008380
1418697_at	0.000286744	4.01e-06	22.4	24	Inmt	indolethylamine N-methyltransferase	NP_033375.1	NM_009349
1418125_at	0.00401934	0.00303841	24.1	24	Inoc1	INO80 complex homolog 1 (S. cerevisiae)	NP_080850.2	NM_026574
1417980_a_at	0	1.16e-15	23.5	24	Insig2	insulin induced gene 2	NP_598509.1 /// NP_835183.1	NM_133748 /// NM_178082
1417981_at	0	3.25e-17	23.6	24	Insig2	insulin induced gene 2	NP_598509.1 /// NP_835183.1	NM_133748 /// NM_178082
1417982_at	0	1.15e-17	24	24	Insig2	insulin induced gene 2	NP_598509.1 /// NP_835183.1	NM_133748 /// NM_178082
1452810_at	0.0103008	0.0217959	27.1	24	Ints10 /// LOC674888	integrator complex subunit 10 /// similar to integrator complex subunit 10	NP_081866.1 /// XP_982951.1	NM_027590 /// XM_977857
1428985_at	0.0152707	0.0274978	21.9	24	Ints12	integrator complex subunit 12	NP_082203.1	NM_027927
1435250_at	0.0105606	0.0261617	22.5	24	Ints8	integrator complex subunit 8	NP_835213.2	NM_178112
1419308_at	0.0154225	0.000328903	23.5	24	Invs	inversin	NP_034699.2	NM_010569
1454955_at	0	5.75e-07	23.6	24	Ipo7	importin 7	NP_852658.2	NM_181517
1453312_at	0	9.37e-07	24.1	24	Iqwd1	IQ motif and WD repeats 1	XP_922634.2 /// XP_981532.1 /// XP_996112.1	XM_917541 /// XM_976438 /// XM_991018
1433527_at	0.00361297	0.0123818	23.1	24	Ireb2	iron responsive element binding protein 2	NP_073146.1	NM_022655
1448436_a_at	0.00682309	0.0179416	22.4	24	Irf1	interferon regulatory factor 1	NP_032416.1	NM_008390
1418301_at	0.000178249	7.78e-10	23.9	24	Irf6	interferon regulatory factor 6	NP_058547.1 /// NP_835184.1	NM_016851 /// NM_178083
1423104_at	0.00162701	2.01e-06	26	24	Irs1	insulin receptor substrate 1	NP_034700.2	NM_010570
1421322_a_at	0.00739169	0.00954293	23.8	24	Isgf3g	interferon dependent positive acting transcription factor 3 gamma	NP_032420.1	NM_008394
1454966_at	0	1.97e-08	25.8	24	Itga8	integrin alpha 8	NP_001001309.1	NM_001001309
1447541_s_at	0.00067503	0.00098625	22.8	24	Itgae	integrin, alpha E, epithelial-associated	NP_032425.1 /// NP_766532.1	NM_008399 /// NM_172944
1417973_at	0.0226128	0.00677986	24.2	24	Itih1	inter-alpha trypsin inhibitor, heavy chain 1	NP_032432.1	NM_008406
1416448_at	0.0209662	0.0143387	22.8	24	Itpa	inosine triphosphatase (nucleoside triphosphate pyrophosphatase)	NP_080198.2	NM_025922
1426733_at	0.00368808	0.000150977	24.6	24	Itpk1	inositol 1,3,4-triphosphate 5/6 kinase	NP_766172.1	NM_172584
1452338_s_at	0.013671	1.58e-05	23.4	24	Itsn1	intersectin 1 (SH3 domain protein 1A)	NP_034717.1	NM_010587
1425718_a_at	0.000870196	3.3e-08	23.2	24	Ivns1abp	influenza virus NS1A binding protein	NP_001034600.1 /// NP_001034601.1 /// NP_473443.2	NM_001039511 /// NM_001039512 /// NM_054102
1450084_s_at	0.00428749	2.23e-06	23.4	24	Ivns1abp	influenza virus NS1A binding protein	NP_001034600.1 /// NP_001034601.1 /// NP_473443.2	NM_001039511 /// NM_001039512 /// NM_054102
1421066_at	0.00516297	0.0405808	28.1	24	Jak2	Janus kinase 2	NP_032439.1	NM_008413
1452360_a_at	0.00758178	0.000355531	25.5	24	Jarid1a	jumonji, AT rich interactive domain 1A (Rbp2 like)	XP_359326.4 /// XP_930306.2 /// XP_983261.1 /// XP_984690.1	XM_359326 /// XM_925213 /// XM_978167 /// XM_979596
1424903_at	0.00226447	0.0132766	28.4	24	Jarid1d	jumonji, AT rich interactive domain 1D (Rbp2 like)	NP_035549.1	NM_011419
1422698_s_at	0.00162701	0.00671779	25.1	24	Jarid2	jumonji, AT rich interactive domain 2	NP_068678.1	NM_021878
1426810_at	0	4.13e-06	23.4	24	Jmjd1a	jumonji domain containing 1A	NP_001033784.1 /// NP_766589.1	NM_001038695 /// NM_173001
1428320_at	0.0409927	0.0425912	23.8	24	Jmjd1b	jumonji domain containing 1B	XP_619530.2 /// XP_990497.1 /// XP_994670.1	XM_619530 /// XM_985403 /// XM_989576
1426900_at	0.00471075	0.0140435	21.1	24	Jmjd1c	jumonji domain containing 1C	XP_912801.2 /// XP_980927.1 /// XP_984120.1	XM_907708 /// XM_975833 /// XM_979026
1438428_at	0.00132586	0.000644929	22.7	24	Jph1	Junctophilin 1	NP_065629.1	NM_020604
1415899_at	0.00127522	0.000102692	23.6	24	Junb	Jun-B oncogene	NP_032442.1	NM_008416
1457899_at	0.0202749	0.043225	26.7	24	Kalrn	kalirin, RhoGEF kinase	XP_001001454.1 /// XP_001001845.1 /// XP_622639.2 /// XP_899566.1 /// XP_906667.1 /// XP_906669.1 /// XP_906672.1 /// XP_906676.1 /// XP_906679.1 /// XP_920151.2 /// XP_998128.1	XM_001001454 /// XM_001001845 /// XM_622639 /// XM_894473 /// XM_901574 /// XM_901576 /// XM_901579 /// XM_901583 /// XM_901586 /// XM_915058 /// XM_993034
1418695_a_at	0.000286744	0.00172034	22.4	24	Kcmf1	potassium channel modulatory factor 1	NP_062689.1	NM_019715
1421852_at	0.000178249	3.55e-06	21.8	24	Kcnk5	potassium channel, subfamily K, member 5	NP_067517.1	NM_021542
1450398_at	0.0182459	0.0393393	22.1	24	Kcnk5	potassium channel, subfamily K, member 5	NP_067517.1	NM_021542
1455816_a_at	0.000744758	5.66e-06	22.9	24	Kctd3	potassium channel tetramerisation domain containing 3	NP_766238.1	NM_172650
1460211_a_at	0.0166753	0.0469475	23.6	24	Kdelr1	KDEL (Lys-Asp-Glu-Leu) endoplasmic reticulum protein retention receptor 1	NP_598711.1	NM_133950
1450746_at	0.00344515	0.00771832	23.1	24	Keap1	kelch-like ECH-associated protein 1	NP_057888.1	NM_016679
1416833_at	0.000286744	7.17e-07	24	24	Keg1	kidney expressed gene 1	NP_083826.1	NM_029550
1449062_at	0.00098891	3.87e-07	22.9	24	Khk	ketohexokinase	NP_032465.2	NM_008439
1423994_at	0.000286744	0.00278376	22.5	24	Kif1b	kinesin family member 1B	NP_032467.2 /// NP_997565.2	NM_008441 /// NM_207682
1423995_at	0.00217285	0.00609331	26.2	24	Kif1b	kinesin family member 1B	NP_032467.2 /// NP_997565.2	NM_008441 /// NM_207682
1451200_at	0.0050222	0.0053087	22.6	24	Kif1b	kinesin family member 1B	NP_032467.2 /// NP_997565.2	NM_008441 /// NM_207682
1450738_at	0.0120464	0.016365	24.2	24	Kif21a	kinesin family member 21A	NP_057914.1	NM_016705
1455029_at	0.00152407	0.00190111	23.7	24	Kif21a	kinesin family member 21A	NP_057914.1	NM_016705
1416199_at	0.0042225	0.00408801	29.7	24	Kifc3	kinesin family member C3	NP_034761.2	NM_010631
1415855_at	0.0228194	0.00274881	23.8	24	Kitl	kit ligand	NP_038626.1	NM_013598
1449568_at	0	0.0152922	20.5	24	Klb	klotho beta	NP_112457.1	NM_031180
1418600_at	0.000744758	8.5e-07	21.8	24	Klf1	Kruppel-like factor 1 (erythroid)	NP_034765.1	NM_010635
1416029_at	0.000606161	7.33e-06	22.2	24	Klf10	Kruppel-like factor 10	NP_038720.1	NM_013692
1439847_s_at	0.0131573	0.000160454	23.1	24	Klf12	Kruppel-like factor 12	NP_034766.2	NM_010636
1455521_at	0.0186805	0.00374528	24.5	24	Klf12	Kruppel-like factor 12	NP_034766.2	NM_010636
1432543_a_at	0	6.72e-05	21.7	24	Klf13	Kruppel-like factor 13	NP_067341.2	NM_021366
1448181_at	0	0.000540572	21.1	24	Klf15	Kruppel-like factor 15	NP_075673.1	NM_023184
1427742_a_at	0.0371251	0.00613698	23.9	24	Klf6	Kruppel-like factor 6	NP_035933.2	NM_011803
1422264_s_at	0.00110796	0.000656615	23.9	24	Klf9	Kruppel-like factor 9	NP_034768.2	NM_010638
1428288_at	0.000606161	0.000178129	23.4	24	Klf9	Kruppel-like factor 9	NP_034768.2	NM_010638
1428289_at	0.000744758	0.000557825	24	24	Klf9	Kruppel-like factor 9	NP_034768.2	NM_010638
1436763_a_at	0.00261002	0.00527303	23.1	12	Klf9	Kruppel-like factor 9	NP_034768.2	NM_010638
1456341_a_at	0	0.000231403	23.1	24	Klf9	Kruppel-like factor 9	NP_034768.2	NM_010638
1435086_s_at	0	1.14e-06	22.3	24	Klhdc2	kelch domain containing 2	NP_081393.1	NM_027117
1415991_a_at	0	7.69e-08	22.2	24	Klhdc3	kelch domain containing 3	NP_082186.1	NM_027910
1454747_a_at	0	4.05e-05	22.2	24	Klhdc3	kelch domain containing 3	NP_082186.1	NM_027910
1426978_at	0.00200824	0.000173008	26.5	24	Klhl2	kelch-like 2, Mayven (Drosophila)	NP_848748.1	NM_178633
1458351_s_at	0.00539575	0.00496612	25	24	Klhl2	kelch-like 2, Mayven (Drosophila)	NP_848748.1	NM_178633
1428081_at	0.000373806	0.0193307	21.5	24	Klhl21	kelch-like 21 (Drosophila)	NP_001028524.1	NM_001033352
1426481_at	0.0239004	0.0122666	27.4	24	Klhl22	kelch-like 22 (Drosophila)	NP_663454.2	NM_145479
1428651_at	0.00181821	0.010388	24.2	24	Klhl24	kelch-like 24 (Drosophila)	NP_083712.4	NM_029436
1429351_at	0.00221747	0.00233141	22.8	12	Klhl24	kelch-like 24 (Drosophila)	NP_083712.4	NM_029436
1426530_a_at	0.000286744	6.53e-05	25.6	24	Klhl5	kelch-like 5 (Drosophila)	NP_780383.1	NM_175174
1428091_at	0.00431767	0.0118286	22.9	24	Klhl7	kelch-like 7 (Drosophila)	NP_080724.1	NM_026448
1452660_s_at	0.000455515	0.000116812	23.3	24	Klhl7	kelch-like 7 (Drosophila)	NP_080724.1	NM_026448
1449034_at	0	1.13e-08	24.2	24	Klkb1	kallikrein B, plasma 1	NP_032481.1	NM_008455
1419548_at	0.0135826	0.00993117	23.9	24	Kpna1	karyopherin (importin) alpha 1	NP_032491.2	NM_008465
1417974_at	0.0126389	0.00197335	25.5	24	Kpna4	karyopherin (importin) alpha 4	NP_032493.1	NM_008467
1448526_at	0.0124726	7.86e-05	26.1	24	Kpnb1	karyopherin (importin) beta 1	NP_032405.3	NM_008379
1434000_at	0.0239004	8.09e-06	21.7	24	Kras	v-Ki-ras2 Kirsten rat sarcoma viral oncogene homolog	NP_067259.3	NM_021284
1451979_at	0.00285659	2.61e-09	22.6	24	Kras	v-Ki-ras2 Kirsten rat sarcoma viral oncogene homolog	NP_067259.3	NM_021284
1448169_at	0.00333004	0.000157529	23.3	24	Krt1-18	keratin complex 1, acidic, gene 18	NP_034794.1	NM_010664
1423691_x_at	0.0178029	0.00052535	26.6	24	Krt2-8	keratin complex 2, basic, gene 8	NP_112447.1	NM_031170
1420647_a_at	0.00309949	3.44e-05	25.4	24	Krt2-8 /// LOC434261 /// LOC675884	keratin complex 2, basic, gene 8 /// similar to Keratin, type II cytoskeletal 8 (Cytokeratin 8) (Cytokeratin endo A) /// similar to Keratin, type II cytoskeletal 8 (Cytokeratin-8) (CK-8) (Keratin-8) (K8) (Cytokeratin endo A)	NP_112447.1	NM_031170 /// XR_003408 /// XR_004919
1455434_a_at	0	3.85e-07	23.7	24	Ktn1	kinectin 1	NP_032503.1	NM_008477
1430570_at	0	4.63e-14	24.8	24	Kynu	kynureninase (L-kynurenine hydrolase)	NP_081828.1	NM_027552
1424858_at	0.000744758	1.13e-05	23	24	L2hgdh	L-2-hydroxyglutarate dehydrogenase	NP_663418.1	NM_145443
1430447_a_at	0.0251869	0.0130253	22.8	24	Lair1	leukocyte-associated Ig-like receptor 1	NP_848726.1	NM_178611
1435682_at	0.00217285	8.33e-05	24.3	24	Lars2	leucyl-tRNA synthetase, mitochondrial	NP_694808.1	NM_153168
1438633_x_at	0.00191009	0.000298197	23.2	24	Lasp1	LIM and SH3 protein 1	NP_034818.1	NM_010688
1438634_x_at	0.0035401	0.000152739	24.2	24	Lasp1	LIM and SH3 protein 1	NP_034818.1	NM_010688
1439264_x_at	0.00285659	0.000962443	23.4	24	Lasp1	LIM and SH3 protein 1	NP_034818.1	NM_010688
1455470_x_at	0.00285659	0.00015735	23.9	24	Lasp1	LIM and SH3 protein 1	NP_034818.1	NM_010688
1456309_x_at	0.000744758	2.42e-07	24	24	Lasp1	LIM and SH3 protein 1	NP_034818.1	NM_010688
1460173_at	0.00276508	0.00016399	26.4	24	Lasp1	LIM and SH3 protein 1	NP_034818.1	NM_010688
1434418_at	0.0254804	0.00240477	23.3	24	Lass6	longevity assurance homolog 6 (S. cerevisiae)	NP_766444.1	NM_172856
1415983_at	0.00110796	0.00832513	22.1	24	Lcp1	lymphocyte cytosolic protein 1	NP_032905.2	NM_008879
1427480_at	0.00098891	7.69e-06	21.8	24	Leap2	liver-expressed antimicrobial peptide 2	NP_694709.1	NM_153069
1460258_at	0.00221747	2.73e-05	22	24	Lect1	leukocyte cell derived chemotaxin 1	NP_034831.1	NM_010701
1455293_at	0.00137423	0.000892321	23.7	24	Leo1	Leo1, Paf1/RNA polymerase II complex component, homolog (S. cerevisiae)	NP_001034611.1	NM_001039522
1424438_a_at	0.000286744	0.000118744	26	24	Leprot	leptin receptor overlapping transcript	NP_778201.1	NM_175036
1451350_a_at	0.00122202	0.000749218	25.1	24	Leprot	leptin receptor overlapping transcript	NP_778201.1	NM_175036
1423552_at	0.00142226	0.000123277	29.5	24	Leprotl1	leptin receptor overlapping transcript-like 1	NP_080885.1	NM_026609
1451018_at	0	3.98e-14	24.8	24	Leprotl1	leptin receptor overlapping transcript-like 1	NP_080885.1	NM_026609
1451336_at	0.0042225	0.0144597	23.2	24	Lgals4	lectin, galactose binding, soluble 4	NP_034836.1	NM_010706
1421217_a_at	0.000806728	2.37e-05	24	24	Lgals9	lectin, galactose binding, soluble 9	NP_034838.1	NM_010708
1433891_at	0.0258845	0.0257775	21.5	12	Lgr4 /// LOC669588	leucine-rich repeat-containing G protein-coupled receptor 4 /// similar to Leucine-rich repeat-containing G-protein coupled receptor 4 precursor	XP_355385.2 /// XP_922218.2 /// XP_981067.1	XM_355385 /// XM_917125 /// XM_975973
1450988_at	0.00476141	0.000420812	24.7	24	Lgr5	leucine rich repeat containing G protein coupled receptor 5	NP_034325.1	NM_010195
1436724_a_at	0	1.17e-05	23.6	24	Lgtn	ligatin	NP_034839.1	NM_010709
1455797_x_at	0.00520672	0.00792907	23.7	24	Lgtn	ligatin	NP_034839.1	NM_010709
1447027_s_at	0.00966436	0.0188524	24.4	24	Lias	lipoic acid synthetase	NP_077791.1	NM_024471
1431715_a_at	0.0052703	0.0136235	22.5	24	Lig3	ligase III, DNA, ATP-dependent	NP_034846.2	NM_010716
1456377_x_at	0	8.02e-10	23.2	24	Limd2 /// LOC632329	LIM domain containing 2 /// similar to epithelial protein lost in neoplasm	NP_765985.1 /// XP_911481.1	NM_172397 /// XM_906388
1418232_s_at	0.0351505	0.0182186	20.9	24	Lims1	LIM and senescent cell antigen-like domains 1	NP_080424.2	NM_026148
1438450_at	0.0444185	0.0481321	25.4	24	Lin7a	lin-7 homolog A (C. elegans)	NP_001028395.1 /// NP_001034443.1	NM_001033223 /// NM_001039354
1418898_at	0.023277	0.0386208	23.9	24	Lin7c	lin-7 homolog C (C. elegans)	NP_035829.1	NM_011699
1423322_at	0.00172132	2.88e-05	22.9	24	Lin7c	lin-7 homolog C (C. elegans)	NP_035829.1	NM_011699
1450937_at	0.00610591	5.27e-07	23.3	24	Lin7c	lin-7 homolog C (C. elegans)	NP_035829.1	NM_011699
1421262_at	0	0.000210592	22.4	24	Lipg	lipase, endothelial	NP_034850.2	NM_010720
1450188_s_at	0.000286744	6.01e-07	22.8	24	Lipg	lipase, endothelial	NP_034850.2	NM_010720
1416303_at	0.00142226	3.73e-07	28.9	24	Litaf	LPS-induced TN factor	NP_064364.1	NM_019980
1436546_at	0.0186805	0.00330288	23.7	24	Lix1l	Lix1-like	---	---
1421654_a_at	0.0082237	0.0481154	22.4	24	Lmna	lamin A	NP_001002011.1 /// NP_062263.1	NM_001002011 /// NM_019390
1455056_at	0.000178249	2.25e-08	25	24	Lmo7	LIM domain only 7	XP_001004521.1 /// XP_900778.1 /// XP_900787.1 /// XP_900800.1 /// XP_900812.1 /// XP_900821.1 /// XP_900833.1 /// XP_900849.1 /// XP_900860.1 /// XP_900876.1 /// XP_910132.1 /// XP_924214.1 /// XP_924235.1 /// XP_924247.1 /// XP_924255.1 /// XP_924262.1	XM_001004521 /// XM_895685 /// XM_895694 /// XM_895707 /// XM_895719 /// XM_895728 /// XM_895740 /// XM_895756 /// XM_895767 /// XM_895783 /// XM_905039 /// XM_919121 /// XM_919142 /// XM_919154 /// XM_919162 /// XM_919169 /// XM_919175 /// XM_919184 ///
1433455_at	0.000286744	0.00152624	21.6	24	Lnk	linker of T-cell receptor pathways	NP_032533.1	NM_008507
1460249_at	0.015344	6.06e-05	22.9	24	Lnx2	ligand of numb-protein X 2	NP_542985.3	NM_080795
1439831_at	0.0088874	0.00066284	22.2	24	LOC240327	Hypothetical LOC240327	NP_001028939.1	NM_001033767
1436281_at	0.00261002	0.0110667	21.8	24	LOC245305	Similar to hypothetical protein FLJ38281	XP_907514.2 /// XP_981874.1	XM_902421 /// XM_976780
1455637_x_at	0.0143535	0.0207994	25	24	LOC245305	Similar to hypothetical protein FLJ38281	XP_907514.2 /// XP_981874.1	XM_902421 /// XM_976780
1435989_x_at	0.0095815	0.000264128	24.4	24	LOC434261 /// LOC675884	similar to Keratin, type II cytoskeletal 8 (Cytokeratin 8) (Cytokeratin endo A) /// similar to Keratin, type II cytoskeletal 8 (Cytokeratin-8) (CK-8) (Keratin-8) (K8) (Cytokeratin endo A)	---	XR_003408 /// XR_004919
1455892_x_at	0.00276508	0.0151351	22.7	24	LOC622147 /// Env /// LOC668227 /// LOC668269 /// LOC669176 /// LOC669658 /// LOC669821 /// LOC676636	similar to melanoma antigen /// envelope polyprotein /// similar to melanoma antigen /// similar to melanoma antigen /// similar to melanoma antigen /// similar to melanoma antigen /// similar to melanoma antigen /// similar to melanoma antigen	NP_001035171.1 /// XP_001000178.1 /// XP_001000570.1 /// XP_001000690.1 /// XP_001001378.1 /// XP_978682.1 /// XP_981465.1 /// XP_982474.1 /// XP_996822.1 /// XP_999079.1	NM_001040082 /// XM_001000178 /// XM_001000570 /// XM_001000690 /// XM_001001378 /// XM_973588 /// XM_976371 /// XM_977380 /// XM_991728 /// XM_993985
1455927_x_at	0.0164569	0.0298593	28.5	24	LOC623809 /// LOC677159	similar to non-SMC element 1 homolog /// similar to non-SMC element 1 homolog	---	XR_003836 /// XR_005016
1457363_at	0.000870196	4.57e-05	25.8	24	LOC654469	hypothetical protein LOC654469	---	---
1442510_at	0.000286744	2.01e-06	23.9	24	LOC665792 /// LOC669957 /// LOC674416	hypothetical protein LOC665792 /// hypothetical protein LOC669957 /// hypothetical protein LOC674416	XP_979620.1 /// XP_983300.1 /// XP_984572.1	XM_974526 /// XM_978206 /// XM_979478
1435217_at	0	2.21e-09	24.1	24	LOC666185 /// LOC666222 /// LOC673030	hypothetical protein LOC666185 /// hypothetical protein LOC666222 /// hypothetical protein LOC673030	XP_001003718.1 /// XP_987269.1 /// XP_987472.1	XM_001003718 /// XM_982175 /// XM_982378
1455240_x_at	0	4.11e-11	24	24	LOC666185 /// LOC666222 /// LOC673030	hypothetical protein LOC666185 /// hypothetical protein LOC666222 /// hypothetical protein LOC673030	XP_001003718.1 /// XP_987269.1 /// XP_987472.1	XM_001003718 /// XM_982175 /// XM_982378
1422660_at	0.00417457	9.09e-09	23.4	24	LOC671237	similar to Putative RNA-binding protein 3 (RNA-binding motif protein 3)	XP_979255.1 /// XP_979289.1	XM_974161 /// XM_974195
1433575_at	0.0352634	0.00434834	24.9	24	LOC672274	similar to Transcription factor SOX-4	---	XR_003788
1437840_s_at	0.00162701	0.0151948	21.4	24	LOC673662	similar to CG3835-PA, isoform A	XP_001006086.1	XM_001006086
1439830_at	0.000178249	0.000437433	23.9	24	LOC675366	similar to mitogen activated protein kinase kinase kinase 5	XP_986431.1	XM_981337
1416366_at	0.0432792	0.0125286	22.7	24	LOC675851	similar to NADH dehydrogenase (ubiquinone) 1, subcomplex unknown, 2	XP_990709.1	XM_985615
1431591_s_at	0.00639422	0.00628783	22.9	24	LOC677168	hypothetical protein LOC677168	---	XR_005074
1455665_at	0.000286744	4.86e-06	22	24	Lonrf1 /// LOC631639	LON peptidase N-terminal domain and ring finger 1 /// similar to CG32369-PB, isoform B	XP_146279.6 /// XP_910612.2 /// XP_993468.1	XM_146279 /// XM_905519 /// XM_988374
1429863_at	0	2.6e-10	23.4	24	Lonrf3	LON peptidase N-terminal domain and ring finger 3	NP_083170.1	NM_028894
1436200_at	0	8.13e-09	22.5	24	Lonrf3	LON peptidase N-terminal domain and ring finger 3	NP_083170.1	NM_028894
1434111_at	0.00727709	0.00629268	23.5	24	Lphn2	latrophilin 2	XP_893133.2 /// XP_902797.1 /// XP_902809.2 /// XP_902818.1 /// XP_902863.1 /// XP_902883.1 /// XP_902893.1 /// XP_985248.1 /// XP_985290.1 /// XP_985328.1 /// XP_985366.1 /// XP_985409.1 /// XP_985450.1 /// XP_995326.1	XM_888040 /// XM_897704 /// XM_897716 /// XM_897725 /// XM_897770 /// XM_897790 /// XM_897800 /// XM_980154 /// XM_980196 /// XM_980234 /// XM_980272 /// XM_980315 /// XM_980356 /// XM_990232
1418288_at	0.000178249	1.06e-07	22.3	24	Lpin1	lipin 1	NP_056578.2 /// NP_766538.2	NM_015763 /// NM_172950
1426516_a_at	0.000529623	9.18e-09	22.5	24	Lpin1	lipin 1	NP_056578.2 /// NP_766538.2	NM_015763 /// NM_172950
1452836_at	0.000806728	0.00228658	22.7	24	Lpin2	lipin 2	NP_075020.2	NM_022882
1452837_at	0.000806728	0.00951008	22.8	24	Lpin2	lipin 2	NP_075020.2	NM_022882
1460290_at	0	0.000569874	21.4	24	Lpin2	lipin 2	NP_075020.2	NM_022882
1415904_at	0	4.03e-13	24.1	24	Lpl	lipoprotein lipase	NP_032535.1	NM_008509
1431056_a_at	0	3.76e-09	24.3	24	Lpl /// LOC669888	lipoprotein lipase /// similar to Lipoprotein lipase precursor (LPL)	NP_032535.1 /// XP_982879.1	NM_008509 /// XM_977785
1440167_s_at	0.0268141	0.0245801	24.2	24	Lpp	LIM domain containing preferred translocation partner in lipoma	NP_848780.2	NM_178665
1455314_at	0.0323651	0.0373039	26.6	24	Lpp	LIM domain containing preferred translocation partner in lipoma	NP_848780.2	NM_178665
1456767_at	0.000870196	1.05e-12	24.3	24	Lrfn3	leucine rich repeat and fibronectin type III domain containing 3	NP_780687.1	NM_175478
1449893_a_at	0.00517861	0.0123346	25.6	24	Lrig1	leucine-rich repeats and immunoglobulin-like domains 1	NP_032403.2	NM_008377
1433864_at	0.0248917	0.00770149	27	24	Lrp12	low density lipoprotein-related protein 12	NP_766402.1	NM_172814
1441110_at	0.000178249	5.44e-06	24.9	24	Lrrc21	leucine rich repeat containing 21	NP_666357.1	NM_146245
1433858_at	0.000178249	8.04e-07	23.4	24	Lrrc28	leucine rich repeat containing 28	NP_780333.2	NM_175124
1458399_at	0.00186479	0.000318234	25.7	24	Lrrc3	leucine rich repeat containing 3	NP_660134.1	NM_145152
1434330_at	0.000178249	0.000342891	23	24	Lrrc35	leucine rich repeat containing 35	NP_766626.1	NM_173038
1454930_at	0.000529623	0.000283097	24.3	24	Lrrc35	leucine rich repeat containing 35	NP_766626.1	NM_173038
1448720_at	0.0418471	0.00872108	29.8	24	Lrrc40	leucine rich repeat containing 40	NP_077156.2	NM_024194
1440230_at	0.00955185	0.0492935	22.6	24	Lrrc54	leucine rich repeat containing 54	NP_001019790.1	NM_001024619
1433505_a_at	0.000455515	4.96e-08	24.4	24	Lrrc8d	leucine rich repeat containing 8D	NP_848816.2	NM_178701
1433506_at	0.0247651	0.00334029	24.4	24	Lrrc8d	leucine rich repeat containing 8D	NP_848816.2	NM_178701
1455155_at	0.000806728	0.0466258	23.3	24	Lsm14b	LSM14 homolog B (SCD6, S. cerevisiae)	NP_808395.1	NM_177727
1431054_at	0.0133138	0.0410955	25.7	24	Lsm6	LSM6 homolog, U6 small nuclear RNA associated (S. cerevisiae)	XP_904799.1 /// XP_904805.1 /// XP_924845.1 /// XP_924850.1 /// XP_995403.1 /// XP_995429.1	XM_899706 /// XM_899712 /// XM_919752 /// XM_919757 /// XM_990309 /// XM_990335
1437109_s_at	0.00762536	0.00664198	22.3	24	Lsm6	LSM6 homolog, U6 small nuclear RNA associated (S. cerevisiae)	XP_904799.1 /// XP_904805.1 /// XP_924845.1 /// XP_924850.1 /// XP_995403.1 /// XP_995429.1	XM_899706 /// XM_899712 /// XM_919752 /// XM_919757 /// XM_990309 /// XM_990335
1428526_at	0.00661181	0.0112028	22.3	24	Lsmd1	LSM domain containing 1	NP_084359.1	NM_030083
1420013_s_at	0.00348373	1.99e-05	27.1	24	Lss	lanosterol synthase	NP_666118.1	NM_146006
1416435_at	0.000455515	0.000693356	23.1	24	Ltbr	lymphotoxin B receptor	NP_034866.1	NM_010736
1423251_at	0.00127522	0.00720866	26.9	24	Luc7l2	LUC7-like 2 (S. cerevisiae)	NP_619621.1	NM_138680
1437761_at	0.00104643	0.000945764	26.5	24	Luc7l2	LUC7-like 2 (S. cerevisiae)	NP_619621.1	NM_138680
1453949_s_at	0.00409851	0.0210566	26	24	Lypla1	lysophospholipase 1	NP_032892.1	NM_008866
1416424_at	0.0113488	0.0108094	21.9	24	M6prbp1	mannose-6-phosphate receptor binding protein 1	NP_080112.1	NM_025836
1428847_a_at	0.00675859	0.014453	26.1	24	Macf1	microtubule-actin crosslinking factor 1	XP_890015.2 /// XP_915952.2 /// XP_996707.1 /// XP_996757.1 /// XP_996818.1 /// XP_996848.1 /// XP_996875.1 /// XP_996894.1 /// XP_996938.1 /// XP_996967.1 /// XP_997002.1 /// XP_997024.1 /// XP_997063.1 /// XP_997083.1	XM_884922 /// XM_910859 /// XM_991613 /// XM_991663 /// XM_991724 /// XM_991754 /// XM_991781 /// XM_991800 /// XM_991844 /// XM_991873 /// XM_991908 /// XM_991930 /// XM_991969 /// XM_991989
1460348_at	0	1.19e-14	24.2	24	Mad2l2	MAD2 mitotic arrest deficient-like 2 (yeast)	NP_082261.1	NM_027985
1420046_s_at	0.000529623	0.00223434	22	24	Maf1	MAF1 homolog (S. cerevisiae)	NP_081135.2	NM_026859
1451126_at	0.00221747	0.00965071	22.3	24	Maf1	MAF1 homolog (S. cerevisiae)	NP_081135.2	NM_026859
1451715_at	0.000286744	1.64e-05	22.1	24	Mafb	v-maf musculoaponeurotic fibrosarcoma oncogene family, protein B (avian)	NP_034788.1	NM_010658
1451716_at	0.000178249	0.000251355	22.3	24	Mafb	v-maf musculoaponeurotic fibrosarcoma oncogene family, protein B (avian)	NP_034788.1	NM_010658
1418936_at	0.0400765	0.0128532	23.1	24	Maff	v-maf musculoaponeurotic fibrosarcoma oncogene family, protein F (avian)	NP_034885.1	NM_010755
1450062_a_at	0.0313669	0.00498176	28.3	24	Maged1	melanoma antigen, family D, 1	NP_062765.1	NM_019791
1451893_s_at	0.0142623	0.0211057	22.3	24	Magi1	membrane associated guanylate kinase, WW and PDZ domain containing 1	NP_001025021.1 /// NP_034497.1	NM_001029850 /// NM_010367
1435461_at	0.00142226	0.0089555	22.8	24	Magi3	membrane associated guanylate kinase, WW and PDZ domain containing 3	NP_598614.1	NM_133853
1429720_at	0.0134939	0.033083	22.1	24	Mak10	MAK10 homolog, amino-acid N-acetyltransferase subunit, (S. cerevisiae)	NP_084429.1	NM_030153
1433570_s_at	0.000932326	0.000159636	24.6	24	Mak10	MAK10 homolog, amino-acid N-acetyltransferase subunit, (S. cerevisiae)	NP_084429.1	NM_030153
1454657_s_at	0	2.81e-06	22.6	24	Mak10	MAK10 homolog, amino-acid N-acetyltransferase subunit, (S. cerevisiae)	NP_084429.1	NM_030153
1428409_at	0	3.78e-09	22.4	24	Mak3	Mak3 homolog (S. cerevisiae)	NP_082384.1	NM_028108
1428410_at	0.000870196	2.67e-07	24.3	24	Mak3	Mak3 homolog (S. cerevisiae)	NP_082384.1	NM_028108
1428970_at	0.00340964	0.00748997	22.3	24	Mak3	Mak3 homolog (S. cerevisiae)	NP_082384.1	NM_028108
1427042_at	0	2.38e-08	22.6	24	Mal2	mal, T-cell differentiation protein 2	NP_849251.1	NM_178920
1415928_a_at	0.000455515	0.0105895	20.9	24	Map1lc3b	microtubule-associated protein 1 light chain 3 beta	NP_080436.1	NM_026160
1415930_a_at	0.017313	0.0258615	21.1	24	Map1lc3b	microtubule-associated protein 1 light chain 3 beta	NP_080436.1	NM_026160
1451714_a_at	0.000178249	0.000170107	22.3	24	Map2k3	mitogen activated protein kinase kinase 3	NP_032954.1	NM_008928
1451982_at	0.00361297	0.0222811	23.5	24	Map2k4	mitogen activated protein kinase kinase 4	NP_033183.1	NM_009157
1455941_s_at	0.000606161	0.04377	22	24	Map2k5	mitogen activated protein kinase kinase 5	NP_035970.1	NM_011840
1426850_a_at	0.000178249	2.09e-05	21.8	24	Map2k6	mitogen activated protein kinase kinase 6	NP_036073.1	NM_011943
1451736_a_at	0.00285659	0.00436947	22.6	24	Map2k7	mitogen activated protein kinase kinase 7	NP_036074.1	NM_011944
1424850_at	0.0371793	0.00236533	26.1	24	Map3k1	mitogen activated protein kinase kinase kinase 1	NP_036075.2	NM_011945
1419988_at	0.00122202	0.00103221	29.9	24	Map3k7	mitogen activated protein kinase kinase kinase 7	NP_766276.1	NM_172688
1423462_at	0	2.41e-10	23.7	24	Map3k7ip2	mitogen-activated protein kinase kinase kinase 7 interacting protein 2	NP_619608.1	NM_138667
[truncated: 1,668 more rows]
