# Supplementary material for: Harmonics of Circadian Gene Transcription in Mammals
Source: PLoS Genet. 2009 Apr 3;5(4):e1000442. doi: 10.1371/journal.pgen.1000442 (PMC2654964; doi:10.1371/journal.pgen.1000442)
Supplement: Table S2 — 12 h cycling genes. Cycling genes were identified which had false-discovery rates less than 0.05 in both COSOPT and Fisher's G-test, as well as a COSOPT period length greater than 10 h and less than 14 h. (0.08 MB XLS) [file pgen.1000442.s013.xls]

## Sheet: Sheet1
Probe Set ID	COSOPT q-value	FisherG-q_value	Liver Cosopt Period	Liver FisherG Period	Gene Symbol	Gene Title	RefSeq Protein ID	RefSeq Transcript ID
1417710_at	0.0174032	0.044906	11.7	12	0610012D09Rik	RIKEN cDNA 0610012D09 gene	NP_067529.2	NM_021554
1450904_at	0.0207387	0.00377996	12.1	12	0610041E09Rik	RIKEN cDNA 0610041E09 gene	NP_079611.1	NM_025335
1424354_at	0.0278764	0.0219171	12.6	12	1110007F12Rik	RIKEN cDNA 1110007F12 gene	NP_932103.1	NM_197986
1438318_x_at	0.00393357	0.000154283	12.3	12	1500001L15Rik	RIKEN cDNA 1500001L15 gene	NP_081166.1	NM_026890
1431018_at	0.0180327	0.0167288	12.2	12	1810013L24Rik	RIKEN cDNA 1810013L24 gene	XP_912757.2 /// XP_983273.1 /// XP_983312.1 /// XP_988629.1 /// XP_988664.1	XM_907664 /// XM_978179 /// XM_978218 /// XM_983535 /// XM_983570
1429008_at	0.00217285	9.04e-06	12.1	12	1810074P20Rik	RIKEN cDNA 1810074P20 gene	NP_080470.1	NM_026194
1438359_at	0.0121319	0.0346029	12.3	12	2010003K15Rik	RIKEN cDNA 2010003K15 gene	XP_905921.1 /// XP_924455.1 /// XP_996540.1	XM_900828 /// XM_919362 /// XM_991446
1450943_at	0.0104129	0.0339801	11.2	12	2010012C16Rik	RIKEN cDNA 2010012C16 gene	NP_079840.1	NM_025564
1449357_at	0.0188284	0.0131998	12.1	12	2310030G06Rik	RIKEN cDNA 2310030G06 gene	NP_080141.1	NM_025865
1441915_s_at	0.00142226	0.00799355	12.4	12	2310076L09Rik	RIKEN cDNA 2310076L09 gene	NP_080150.1	NM_025874
1427998_at	0.024253	0.0440323	12	12	2600001B17Rik	RIKEN cDNA 2600001B17 gene	NP_766535.1	NM_172947
1427934_at	0.00868371	0.0105353	11.9	12	2610208E05Rik	RIKEN cDNA 2610208E05 gene	NP_780573.1	NM_175364
1415714_a_at	0.00456507	0.000227034	11.6	12	2610209M04Rik	RIKEN cDNA 2610209M04 gene	NP_079941.1	NM_025665
1428810_at	0.00276508	0.0023627	12	12	2700097O09Rik	RIKEN cDNA 2700097O09 gene	NP_082590.1	NM_028314
1448947_at	0.01907	0.0315933	12	12	2810004N23Rik	RIKEN cDNA 2810004N23 gene	NP_079891.1	NM_025615
1416445_at	0.000373806	0.000316286	12.2	12	2810405J04Rik	RIKEN cDNA 2810405J04 gene	NP_598508.1	NM_133747
1429137_at	0.0139173	0.0118894	12.6	12	2810422O20Rik	RIKEN cDNA 2810422O20 gene	NP_081555.2	NM_027279
1428715_at	0.00209225	5.55e-05	12.1	12	2810423A18Rik	RIKEN cDNA 2810423A18 gene	---	---
1437110_at	0.0300555	0.00809356	12.3	12	2810474O19Rik	RIKEN cDNA 2810474O19 gene	NP_080330.1	NM_026054
1430133_at	0.00919056	0.00162096	11.8	12	4921505D17Rik	RIKEN cDNA 4921505D17 gene	XP_621096.2 /// XP_912663.1 /// XP_982783.1	XM_621096 /// XM_907570 /// XM_977689
1449718_s_at	0.0176343	0.00314622	11.8	12	4930453N24Rik	RIKEN cDNA 4930453N24 gene	XP_001000172.1 /// XP_001002608.1 /// XP_922144.1	XM_001000172 /// XM_001002608 /// XM_917051
1418388_s_at	0.00614208	0.00450945	12.3	12	4930548G07Rik	RIKEN cDNA 4930548G07 gene	NP_076262.1	NM_023773
1452286_at	0.00664249	0.000981586	12	12	5033405K12Rik	RIKEN cDNA 5033405K12 gene	NP_705795.1	NM_153567
1428691_at	0.0117565	0.015572	12.5	12	5630401D06Rik	RIKEN cDNA 5630401D06 gene	---	---
1429207_at	0.0467236	0.0495004	12.6	12	5730408K05Rik	RIKEN cDNA 5730408K05 gene	---	---
1434084_at	0.0232116	0.0194485	12	12	5730601F06Rik	RIKEN cDNA 5730601F06 gene	XP_925665.1 /// XP_925675.1 /// XP_925683.1 /// XP_980107.1 /// XP_980139.1 /// XP_980204.1 /// XP_980267.1 /// XP_982180.1 /// XP_982963.1	XM_920572 /// XM_920582 /// XM_920590 /// XM_975013 /// XM_975045 /// XM_975110 /// XM_975173 /// XM_977086 /// XM_977869
1434682_at	0.0154989	0.0365363	12.1	12	6430601A21Rik	RIKEN cDNA 6430601A21 gene	NP_780675.1	NM_175466
1433101_at	0.0396813	0.0193036	11.9	12	9030419F21Rik	RIKEN cDNA 9030419F21 gene	---	---
1434843_at	0.00340964	0.00400368	11.7	12	A430041B07Rik	RIKEN cDNA A430041B07 gene	XP_484151.3 /// XP_902042.1 /// XP_902056.1 /// XP_902069.1 /// XP_902079.1 /// XP_928082.2 /// XP_928102.1 /// XP_928110.1 /// XP_928122.1 /// XP_928127.1 /// XP_987631.1 /// XP_987655.1 /// XP_987685.1 /// XP_987729.1 /// XP_987772.1 /// XP_987805.1 ///	XM_484151 /// XM_896949 /// XM_896963 /// XM_896976 /// XM_896986 /// XM_922989 /// XM_923009 /// XM_923017 /// XM_923029 /// XM_923034 /// XM_982537 /// XM_982561 /// XM_982591 /// XM_982635 /// XM_982678 /// XM_982711 /// XM_982742 /// XM_992356
1435169_at	0.00110796	0.000151701	12	12	A930001N09Rik	RIKEN cDNA A930001N09 gene	NP_084146.1	NM_029870
1428668_at	0.00832488	0.0225608	11.7	12	Acbd3	acyl-Coenzyme A binding domain containing 3	NP_573488.1	NM_133225
1426574_a_at	0.0334169	0.0118341	11.8	12	Add3	adducin 3 (gamma)	NP_038786.2	NM_013758
1454922_at	0.00577072	0.00490538	12	12	AI553587	expressed sequence AI553587	NP_849240.1	NM_178909
1458355_x_at	0.01716	0.000633514	12	12	AI553587	expressed sequence AI553587	NP_849240.1	NM_178909
1434312_at	0.00708539	0.011342	12.2	12	AI788669	expressed sequence AI788669	---	---
1455133_s_at	0.031639	0.00804187	12.1	12	AI848100	expressed sequence AI848100	XP_922178.2 /// XP_980145.1 /// XP_996189.1 /// XP_996218.1 /// XP_996244.1	XM_917085 /// XM_975051 /// XM_991095 /// XM_991124 /// XM_991150
1429376_s_at	0.0251869	0.0272157	12.5	12	Anapc10	anaphase promoting complex subunit 10	NP_081180.1	NM_026904
1423931_s_at	0.00639422	0.011418	11.5	12	Anapc4	anaphase promoting complex subunit 4	NP_077175.1	NM_024213
1417130_s_at	0.0095815	0.0118776	12.1	12	Angptl4	angiopoietin-like 4	NP_065606.1	NM_020581
1426534_a_at	0.00843109	0.000371165	12.2	12	Arfgap3	ADP-ribosylation factor GTPase activating protein 3	NP_079721.2	NM_025445
1454916_s_at	0.000606161	0.000145277	12.5	12	Arfip1	ADP-ribosylation factor interacting protein 1	XP_130985.3 /// XP_895827.1 /// XP_904285.1 /// XP_912175.1 /// XP_925292.1 /// XP_983596.1 /// XP_989585.1 /// XP_989623.1	XM_130985 /// XM_890734 /// XM_899192 /// XM_907082 /// XM_920199 /// XM_978502 /// XM_984491 /// XM_984529
1428112_at	0.00122202	2.99e-05	12.2	12	Armet	arginine-rich, mutated in early stage tumors	NP_083379.1	NM_029103
1433663_s_at	0.00602187	0.00954201	12	12	AU014645	expressed sequence AU014645	NP_001028373.1	NM_001033201
1423512_at	0.00375118	0.000181742	12.6	12	AW209491	expressed sequence AW209491	NP_598828.2	NM_134067
1457265_at	0.00110796	0.00308679	12.2	12	B230333C21Rik	RIKEN cDNA B230333C21 gene	XP_111900.5 /// XP_927028.1 /// XP_985206.1	XM_111900 /// XM_921935 /// XM_980112
1449311_at	0.0103644	0.00817443	12.7	12	Bach1	BTB and CNC homology 1	NP_031546.1	NM_007520
1422980_a_at	0.0224143	0.0337998	12.1	12	Bet1l	blocked early in transport 1 homolog (S. cerevisiae)-like	NP_061212.2	NM_018742
1426372_a_at	0.0218575	0.0100757	12.2	12	Bet1l	blocked early in transport 1 homolog (S. cerevisiae)-like	NP_061212.2	NM_018742
1425494_s_at	0.0414693	0.0260147	11.9	12	Bmpr1a	bone morphogenetic protein receptor, type 1A	NP_033888.2	NM_009758
1449007_at	0.00209225	0.000888311	12.7	12	Btg3 /// LOC640416 /// LOC654432	B-cell translocation gene 3 /// similar to BTG3 protein (Tob5 protein) (Abundant in neuroepithelium area protein) /// B-cell translocation gene 3 pseudogene	NP_033900.1 /// XP_622699.2	NM_009770 /// NR_002700 /// XM_622699
1439466_s_at	0.0183966	0.00365751	11.8	12	Bud31	BUD31 homolog (yeast)	NP_001008705.1	NM_001008705
1425884_at	0.030869	0.0302788	12.4	12	Bxdc1	brix domain containing 1	NP_075812.2	NM_023323
1423841_at	0.00675859	0.0137653	12.7	12	Bxdc2	brix domain containing 2	NP_080672.2	NM_026396
1439455_x_at	0.0124726	0.000403312	12.4	12	Capza1	capping protein (actin filament) muscle Z-line, alpha 1	NP_033927.1	NM_009797
1420827_a_at	0.0256121	0.00251633	11.9	12	Ccng1	cyclin G1	NP_033961.1	NM_009831
1448569_at	0.00495942	0.0450524	12.1	12	Cd8b1	CD8 antigen, beta chain 1	NP_033988.1	NM_009858
1416873_a_at	0.000286744	1.99e-05	12.1	12	Cdk2	cyclin-dependent kinase 2	NP_058036.1 /// NP_904326.1	NM_016756 /// NM_183417
1451741_a_at	0.0128164	0.0220122	12.4	12	Cdk7	cyclin-dependent kinase 7 (homolog of Xenopus MO15 cdk-activating kinase)	NP_034004.1	NM_009874
1416698_a_at	0.00132586	0.000109748	11.9	12	Cks1b	CDC28 protein kinase 1b	NP_058600.1	NM_016904
1448441_at	0.0145298	0.00168575	12	12	Cks1b	CDC28 protein kinase 1b	NP_058600.1	NM_016904
1433782_at	0.00368808	0.0230749	11.8	12	Cldn12	claudin 12	NP_075028.1	NM_022890
1459783_s_at	0.0271271	0.0258786	12.3	12	Cno	cappuccino	NP_598485.1	NM_133724
1434654_at	0.00186479	0.000535457	11.8	12	Cog3	component of oligomeric golgi complex 3	NP_796355.1	NM_177381
1419979_s_at	0.00991999	0.0339831	12.1	12	Creb3	cAMP responsive element binding protein 3	NP_038525.1	NM_013497
1452754_at	0.00758178	9.21e-06	12.3	12	Creld2	cysteine-rich with EGF-like domains 2	NP_083996.1	NM_029720
1424723_s_at	0.0108153	0.029884	12.5	12	Cstf3	cleavage stimulation factor, 3' pre-RNA, subunit 3	NP_001032403.1 /// NP_663504.1 /// NP_796227.1	NM_001037326 /// NM_145529 /// NM_177253
1434065_at	0.00914524	0.0211308	12	12	Cwf19l1	CWF19-like 1, cell cycle control (S. pombe)	XP_129328.5 /// XP_906744.1 /// XP_922868.1 /// XP_930337.1 /// XP_984511.1 /// XP_984550.1	XM_129328 /// XM_901651 /// XM_917775 /// XM_925244 /// XM_979417 /// XM_979456
1419914_s_at	0.00904135	0.010591	11.8	12	D10Ertd438e	DNA segment, Chr 10, ERATO Doi 438, expressed	NP_084526.1	NM_030250
1443327_at	0.00195918	0.000148341	12.5	12	D130043K22Rik	RIKEN cDNA D130043K22 gene	XP_111397.3 /// XP_904439.1 /// XP_913491.1 /// XP_925935.1 /// XP_993994.1 /// XP_994023.1	XM_111397 /// XM_899346 /// XM_908398 /// XM_920842 /// XM_988900 /// XM_988929
1448439_at	0.0111282	0.0041571	11.5	12	D17Wsu104e	DNA segment, Chr 17, Wayne State University 104, expressed	NP_543027.1	NM_080837
1456621_at	0.00200824	0.00854729	12.7	12	D430015B01Rik	RIKEN cDNA D430015B01 gene	NP_705802.1	NM_153574
1454796_at	0.00368808	0.0172713	11.6	12	D5Ertd40e	DNA segment, Chr 5, ERATO Doi 40, expressed	NP_001010825.1	NM_001010825
1417516_at	0.0323201	0.0174861	12	12	Ddit3	DNA-damage inducible transcript 3	NP_031863.2	NM_007837
1416070_a_at	0.0148613	0.00793938	12.8	12	Ddx18	DEAD (Asp-Glu-Ala-Asp) box polypeptide 18	NP_080136.2	NM_025860
1448270_at	0.0162052	0.0237847	12.2	12	Ddx21	DEAD (Asp-Glu-Ala-Asp) box polypeptide 21	NP_062426.2	NM_019553
1434196_at	0.0123889	0.021857	11.6	12	Dnaja4	DnaJ (Hsp40) homolog, subfamily A, member 4	NP_067397.1	NM_021422
1416755_at	0.0443578	0.0365853	12.1	24	Dnajb1	DnaJ (Hsp40) homolog, subfamily B, member 1	NP_061278.1	NM_018808
1417191_at	0.00132586	7.42e-05	12.3	12	Dnajb9	DnaJ (Hsp40) homolog, subfamily B, member 9	NP_038788.2	NM_013760
1437437_x_at	0.0226818	0.0187847	12	12	Dnpep	aspartyl aminopeptidase	NP_058574.2	NM_016878
1421156_a_at	0.00142226	0.000258841	12.1	12	Dsc2	desmocollin 2	NP_038533.1	NM_013505
1426911_at	0.00098891	0.00560924	12.9	12	Dsc2	desmocollin 2	NP_038533.1	NM_013505
1443869_at	0.00390031	0.012847	12.6	12	E430028B21Rik	RIKEN cDNA E430028B21 gene	NP_848783.3	NM_178668
1454963_at	0.00276508	0.00191453	12.4	12	E430028B21Rik	RIKEN cDNA E430028B21 gene	NP_848783.3	NM_178668
1460401_at	0.000373806	2.8e-05	12.3	12	Edem3	ER degradation enhancer, mannosidase alpha-like 3	NP_001034733.1	NM_001039644
1424344_s_at	0.000932326	0.0018431	12.6	12	Eif1a	eukaryotic translation initiation factor 1A	NP_034250.2	NM_010120
1416659_at	0.0193717	0.0477305	13.7	24	Eif3s10	eukaryotic translation initiation factor 3, subunit 10 (theta)	NP_034253.2	NM_010123
1455047_at	0.00393357	0.00219416	12.2	12	Fbxo3	F-box only protein 3	NP_065618.1 /// NP_997598.1	NM_020593 /// NM_212433
1448130_at	0.0149344	0.0122525	12	12	Fdft1	farnesyl diphosphate farnesyl transferase 1	NP_034321.2	NM_010191
1425799_at	0.0369354	0.00545786	12	12	Fmo4	flavin containing monooxygenase 4	NP_659127.1	NM_144878
1434339_at	0.00176885	0.000189101	12.2	12	Fnbp1l	formin binding protein 1-like	NP_694758.1	NM_153118
1450664_at	0.00318188	0.0251038	12.2	12	Gabpa	GA repeat binding protein, alpha	NP_032091.2	NM_008065
1428269_a_at	0.00520672	0.00250328	12.3	12	Glt8d1	glycosyltransferase 8 domain containing 1	NP_083902.1	NM_029626
1439030_at	0.00243247	7.77e-05	12.1	12	Gmppb	GDP-mannose pyrophosphorylase B	NP_808578.1	NM_177910
1433567_at	0.00439134	0.000254992	12	12	Gmps	guanine monphosphate synthetase	NP_001028472.2	NM_001033300
1419371_s_at	0.00814317	0.00415756	12	12	Gosr2	golgi SNAP receptor complex member 2	NP_062624.2	NM_019650
1419499_at	0.0195748	0.00362325	12.1	12	Gpam	glycerol-3-phosphate acyltransferase, mitochondrial	NP_032175.2	NM_008149
1424895_at	0.0122201	0.00792843	13.1	12	Gpsm2	G-protein signalling modulator 2 (AGS3-like, C. elegans)	NP_083798.1	NM_029522
1428736_at	0	1.01e-07	11.8	12	Gramd3	GRAM domain containing 3	NP_080516.1	NM_026240
1428737_s_at	0.000606161	0.000929775	11.6	12	Gramd3	GRAM domain containing 3	NP_080516.1	NM_026240
1452262_at	0.00152407	0.00271705	12.5	12	Grpel2	GrpE-like 2, mitochondrial	NP_067271.1	NM_021296
1433457_s_at	0.0416722	0.0395362	12.4	12	Grsf1	G-rich RNA sequence binding factor 1	NP_848815.1	NM_178700
1428124_at	0.00181821	0.0115735	13	12	Gtf2e1	general transcription factor II E, polypeptide 1 (alpha subunit)	NP_083088.1	NM_028812
1423143_at	0.0024788	0.00213057	12.6	12	Gtpbp4	GTP binding protein 4	NP_081276.2	NM_027000
1448246_at	0.0269435	0.0232565	11.6	12	Hdac1	histone deacetylase 1	NP_032254.1	NM_008228
1425343_at	0.00476141	0.0216823	12.6	12	Hdhd3	haloacid dehalogenase-like hydrolase domain containing 3	NP_077219.1	NM_024257
1441536_at	0.0224143	0.0350595	12.1	24	Hmgcs1	3-hydroxy-3-methylglutaryl-Coenzyme A synthase 1	NP_666054.2	NM_145942
1430019_a_at	0.0343999	0.0416269	12.2	12	Hnrpa1 /// LOC225307 /// LOC434858 /// LOC654467 /// LOC665646	heterogeneous nuclear ribonucleoprotein A1 /// heterogeneous nuclear ribonucleoprotein A1 pseudogene /// heterogeneous nuclear ribonucleoprotein A1 pseudogene /// pseudo /// similar to Heterogeneous nuclear ribonucleoprotein A1 (Helix-destabilizing protei	NP_001034218.1 /// NP_034577.1 /// XP_988922.1 /// XP_988966.1 /// XP_989006.1	NM_001039129 /// NM_010447 /// NR_002883 /// NR_002884 /// NR_002885 /// XM_983828 /// XM_983872 /// XM_983912
1437099_x_at	0.0264581	0.026691	12.6	12	Hnrpf /// LOC637008 /// LOC665008 /// LOC672616	heterogeneous nuclear ribonucleoprotein F /// similar to heterogeneous nuclear ribonucleoprotein F /// similar to heterogeneous nuclear ribonucleoprotein F /// similar to heterogeneous nuclear ribonucleoprotein F	NP_598595.1	NM_133834 /// XR_001680 /// XR_002079 /// XR_003917
1437363_at	0.00261002	0.0100381	11.8	12	Homer1	homer homolog 1 (Drosophila)	NP_036112.1 /// NP_671705.1 /// NP_687036.1	NM_011982 /// NM_147176 /// NM_152134
1427126_at	0.0110817	0.000855761	12	12	Hspa1b	heat shock protein 1B	NP_034608.1	NM_010478
1427127_x_at	0.00598918	0.00116598	12	12	Hspa1b	heat shock protein 1B	NP_034608.1	NM_010478
1452318_a_at	0.00811417	0.000184928	12	12	Hspa1b	heat shock protein 1B	NP_034608.1	NM_010478
1416064_a_at	0.00122202	8.54e-05	12.3	12	Hspa5	heat shock 70kD protein 5 (glucose-regulated protein)	NP_071705.2	NM_022310
1427464_s_at	0.00607063	0.000229082	12.3	12	Hspa5	heat shock 70kD protein 5 (glucose-regulated protein)	NP_071705.2	NM_022310
1447824_x_at	0.0288701	0.000413096	12.4	12	Hspa5	heat shock 70kD protein 5 (glucose-regulated protein)	NP_071705.2	NM_022310
1423791_at	0.0247651	0.00457451	12.1	12	Ik	IK cytokine	NP_036009.1	NM_011879
1435988_x_at	0.00243247	5.32e-05	11.9	12	Ik	IK cytokine	NP_036009.1	NM_011879
1439271_x_at	0.013671	0.00013453	12	12	Ik	IK cytokine	NP_036009.1	NM_011879
1417813_at	0.011948	0.00469945	12.5	12	Ikbke	inhibitor of kappaB kinase epsilon	NP_062751.2	NM_019777
1446750_at	0.00505547	0.012939	12.5	12	Impact	imprinted and ancient	NP_032404.1	NM_008378
1416860_s_at	0.00243247	0.0013853	11.6	12	Ing1	inhibitor of growth family, member 1	NP_036049.2	NM_011919
1454671_at	0.0132274	0.00579718	11.8	12	Insig1	insulin induced gene 1	NP_705746.1	NM_153526
1429461_at	0.00172132	0.0036566	12.5	12	Ints2	integrator complex subunit 2	NP_081697.2	NM_027421
1436247_at	0.0109063	0.00294793	12.6	12	Ints2	integrator complex subunit 2	NP_081697.2	NM_027421
1436507_at	0.009096	0.0322861	12.4	12	Irak2	interleukin-1 receptor-associated kinase 2	NP_751893.2	NM_172161
1436443_a_at	0.0339706	0.0371063	13	12	Kdelc1	KDEL (Lys-Asp-Glu-Leu) containing 1	NP_076134.1	NM_023645
1418430_at	0.0227459	0.0291892	12.9	12	Kif5b	kinesin family member 5B	NP_032474.2	NM_008448
1436952_at	0.0174852	0.0249304	12	12	Klf9	Kruppel-like factor 9	NP_034768.2	NM_010638
1436968_x_at	0.0259417	0.0338736	12	12	Klhl24	kelch-like 24 (Drosophila)	NP_083712.4	NM_029436
1451793_at	0.018115	0.0103385	12.2	12	Klhl24	kelch-like 24 (Drosophila)	NP_083712.4	NM_029436
1433442_at	0.0148613	0.0032263	12.7	12	Klhl9	Kelch-like 9 (Drosophila)	NP_766459.1	NM_172871
1439487_at	0.00904135	0.0199432	12.5	12	Lig4	ligase IV, DNA, ATP-dependent	NP_795927.2	NM_176953
1455789_x_at	0.0293736	0.00348753	12.2	12	LOC621284	similar to heat shock protein 8	XP_994676.1	XM_989582
1437481_at	0.00132586	0.000762118	12	12	LOC623451	hypothetical LOC623451	XP_892996.1 /// XP_985084.1	XM_887903 /// XM_979990
1426696_at	0.0263966	0.0406629	11.8	12	Lrpap1	low density lipoprotein receptor-related protein associated protein 1	NP_038615.2	NM_013587
1416234_at	0.00542359	0.0438647	12.7	12	Lrrc59	leucine rich repeat containing 59	NP_598568.1	NM_133807
1434174_at	0.0123889	0.000531625	12.4	12	Lysmd3	LysM, putative peptidoglycan-binding, domain containing 3	NP_084533.1	NM_030257
1460335_at	0.00471075	0.00284129	12.9	12	Lysmd3	LysM, putative peptidoglycan-binding, domain containing 3	NP_084533.1	NM_030257
1441697_at	0.0408327	0.0232547	11.9	12	Maml1	Mastermind like 1 (Drosophila)	NP_780543.1	NM_175334
1427186_a_at	0.00256532	0.0287108	12.7	12	Mef2a	myocyte enhancer factor 2A	NP_001028885.1	NM_001033713
1426350_at	0.0433335	0.00141828	12.3	12	Mgat2	mannoside acetylglucosaminyltransferase 2	NP_666147.1	NM_146035
1452037_at	0.000744758	4.21e-05	12.1	12	Mgat2	mannoside acetylglucosaminyltransferase 2	NP_666147.1	NM_146035
1422902_s_at	0.00865611	0.00916248	11.5	12	Mgea5	meningioma expressed antigen 5 (hyaluronidase)	NP_076288.1	NM_023799
1439413_x_at	0.00645682	0.000369188	11.6	12	Morf4l2	mortality factor 4 like 2	NP_062742.3	NM_019768
1439432_x_at	0.00318188	0.000409339	11.6	12	Morf4l2 /// LOC433261 /// LOC677515	mortality factor 4 like 2 /// similar to Mortality factor 4-like protein 2 (MORF-related gene X protein) (Transcription factor-like protein MRGX) (Sid 393) /// similar to Mortality factor 4-like protein 2 (MORF-related gene X protein) (Transcription facto	NP_062742.3	NM_019768 /// XR_003382 /// XR_005076
1424425_a_at	0.0379133	0.0425887	13.3	12	Mtap	methylthioadenosine phosphorylase	NP_077753.1	NM_024433
1418244_at	0.0468844	0.00577772	12.4	12	Nat5	N-acetyltransferase 5 (ARD1 homolog, S. cerevisiae)	NP_080701.1	NM_026425
1417145_at	0.000286744	3.42e-06	12.1	12	Nfxl1	nuclear transcription factor, X-box binding-like 1	XP_001052091.1 /// XP_001052092.1 /// XP_001052093.1	XM_001052091 /// XM_001052092 /// XM_001052093
1448574_at	0.000373806	1.29e-06	11.9	12	Nme6	expressed in non-metastatic cells 6, protein	NP_061227.1	NM_018757
1426533_at	0.00132586	0.00153824	12.3	12	Nol5a	nucleolar protein 5A	NP_077155.1	NM_024193
1455035_s_at	0.0184528	0.00382203	12.3	12	Nol5a	nucleolar protein 5A	NP_077155.1	NM_024193
1439490_at	0.0137609	0.0019004	12.2	12	Nr2c1	nuclear receptor subfamily 2, group C, member 1	NP_035759.2	NM_011629
1451569_at	0.0165281	0.00239387	11.9	12	Nr2c2	nuclear receptor subfamily 2, group C, member 2	NP_035760.1	NM_011630
1433547_s_at	0.00460318	0.00307928	11.6	12	Nudcd1	NudC domain containing 1	NP_080425.2	NM_026149
1426447_at	0.0037878	0.0212881	12.7	12	Nup35	nucleoporin 35	NP_081367.1	NM_027091
1423960_at	0.00309949	0.000430681	12.2	12	Oact5	O-acyltransferase (membrane bound) domain containing 5	NP_660112.1	NM_145130
1416823_a_at	0.00209225	0.000349168	12.2	12	Osbpl1a	oxysterol binding protein-like 1A	NP_997413.2	NM_207530
1426259_at	0.00110796	0.0263091	13.4	12	Pank3	pantothenate kinase 3	NP_666074.1	NM_145962
1423174_a_at	0.025827	0.0497161	12.1	12	Pard6b	par-6 (partitioning defective 6) homolog beta (C. elegans)	NP_067384.1	NM_021409
1423599_a_at	0.00357775	0.00181601	12.4	12	Pdcl	phosducin-like	NP_080452.1	NM_026176
1428228_at	0.0281603	0.0302786	11.7	12	Pgm3	phosphoglucomutase 3	NP_082628.2	NM_028352
1427305_at	0.00435304	0.000566626	12.3	12	Piga	phosphatidylinositol glycan, class A	NP_035211.1	NM_011081
1444128_at	0.00780078	0.00977193	12.3	12	Pip5k2b	Phosphatidylinositol-4-phosphate 5-kinase, type II, beta	NP_473392.1	NM_054051
1434383_at	0.00642558	0.000316964	12.4	12	Pja2	praja 2, RING-H2 motif containing	NP_001020480.1 /// NP_659108.1	NM_001025309 /// NM_144859
1435001_at	0.000932326	7.47e-05	12.7	12	Plaa	phospholipase A2, activating protein	NP_766283.1	NM_172695
1435057_x_at	0.0098369	0.00738797	12	12	Polr1e	polymerase (RNA) I polypeptide E	NP_073722.1	NM_022811
1428494_a_at	0.00292509	0.00109756	11.7	12	Polr2i	polymerase (RNA) II (DNA directed) polypeptide I	XP_001000377.1 /// XP_001000412.1 /// XP_001000426.1 /// XP_133304.3 /// XP_904602.1 /// XP_904624.1 /// XP_920272.1 /// XP_928704.1 /// XP_928711.1	XM_001000377 /// XM_001000412 /// XM_001000426 /// XM_133304 /// XM_899509 /// XM_899531 /// XM_915179 /// XM_923611 /// XM_923618
1448565_at	0.00127522	0.000629797	11.9	12	Ppp1r11	protein phosphatase 1, regulatory (inhibitor) subunit 11	NP_083908.1	NM_029632
1417367_at	0.0135826	0.0102401	11.6	12	Ppp2ca	protein phosphatase 2 (formerly 2A), catalytic subunit, alpha isoform	NP_062284.1	NM_019411
1415740_at	0.01907	0.0429729	12.6	12	Psmc5	protease (prosome, macropain) 26S subunit, ATPase 5	NP_032976.1	NM_008950
1435537_at	0.00942615	0.0229974	11.7	12	Ptprd	protein tyrosine phosphatase, receptor type, D	NP_001014310.1 /// NP_035341.2	NM_001014288 /// NM_011211
1417873_at	0.00472745	0.00266176	12.8	12	Pwp1	PWP1 homolog (S. cerevisiae)	NP_598754.1	NM_133993
1420711_a_at	0.0416162	0.00442259	12	12	Pxmp3	peroxisomal membrane protein 3	NP_033020.2	NM_008994
1416312_at	0.0206588	0.000928751	11.9	12	Rars	arginyl-tRNA synthetase	NP_080212.1	NM_025936
1423740_a_at	0.00914524	0.0477234	11.8	12	Rbm10	RNA binding motif protein 10	NP_663602.1	NM_145627
1426426_at	0.00276508	0.00162035	12.5	12	Rbm13	RNA binding motif protein 13	NP_080729.1	NM_026453
1429587_at	0.00925353	0.0129293	12.3	12	Rbm34	RNA binding motif protein 34	NP_766350.2	NM_172762
1418119_at	0.0037878	0.00383588	11.5	12	Rbm8a	RNA binding motif protein 8a	NP_080151.1	NM_025875
1448434_at	0.00067503	9.09e-05	12.5	12	Rnf103	ring finger protein 103	NP_033569.1	NM_009543
1455585_at	0.036373	0.0362945	12.4	12	Rnf168	ring fnger protein 168	NP_081631.1	NM_027355
1455165_at	0.00780078	0.00765971	12.6	12	Rora	RAR-related orphan receptor alpha	NP_038674.1	NM_013646
1458129_at	0.0304623	0.00136845	11.9	12	Rora	RAR-related orphan receptor alpha	NP_038674.1	NM_013646
1424135_at	0.0232116	0.0128742	12	48	Rspry1	ring finger and SPRY domain containing 1	NP_080550.2	NM_026274
1457983_s_at	0.00209225	0.0071039	12.4	12	Rwdd4a	RWD domain containing 4A	NP_987103.1	NM_203507
1434402_at	0.00147565	3.94e-05	12.4	12	Samd8	sterile alpha motif domain containing 8	NP_080559.1	NM_026283
1428335_a_at	0.00602187	0.0026297	11.4	12	Scfd1	sec1 family domain containing 1	NP_084101.1	NM_029825
1429446_at	0.00122202	2.33e-06	12.2	12	Sdccag1	serologically defined colon cancer antigen 1	NP_079717.2	NM_025441
1418223_at	0.0353101	0.0498912	12	12	Sec11l1	Sec11-like 1 (S. cerevisiae)	NP_064335.1	NM_019951
1449063_at	0.014001	0.0100273	11.6	12	Sec22b	SEC22 vesicle trafficking protein homolog B (S. cerevisiae)	NP_035472.1	NM_011342
1416059_at	0.000286744	8.25e-06	12.2	12	Sec23b	SEC23B (S. cerevisiae)	NP_062761.2	NM_019787
1423811_at	0.0088874	0.0382342	12.1	12	Sf3a3	splicing factor 3a, subunit 3	XP_620099.1 /// XP_901227.1 /// XP_916384.1 /// XP_927057.1 /// XP_979451.1 /// XP_988666.1 /// XP_997661.1 /// XP_997684.1 /// XP_997700.1	XM_620099 /// XM_896134 /// XM_911291 /// XM_921964 /// XM_974357 /// XM_983572 /// XM_992567 /// XM_992590 /// XM_992606
1416150_a_at	0.0183193	0.00168024	11.5	12	Sfrs3	splicing factor, arginine/serine-rich 3 (SRp20)	NP_038691.1	NM_013663
1416151_at	0.00539575	0.00376938	11.7	12	Sfrs3	splicing factor, arginine/serine-rich 3 (SRp20)	NP_038691.1	NM_013663
1424033_at	0.000606161	2.46e-05	12.6	12	Sfrs7	splicing factor, arginine/serine-rich 7	NP_666195.1	NM_146083
1424883_s_at	0.00786473	0.000976583	12.2	12	Sfrs7	splicing factor, arginine/serine-rich 7	NP_666195.1	NM_146083
1438180_x_at	0.00682309	0.0203815	11.9	12	Silg111 /// Hax1	silica-induced gene 111 /// HCLS1 associated X-1	NP_035956.1 /// XP_001005112.1 /// XP_990240.1 /// XP_990610.1	NM_011826 /// XM_001005112 /// XM_985146 /// XM_985516
1452214_at	0.00340964	0.000338933	12.9	24	Skil	SKI-like	NP_001034179.1 /// NP_035516.2	NM_001039090 /// NM_011386
1417884_at	0.0367452	0.0156741	13.2	24	Slc16a6	solute carrier family 16 (monocarboxylic acid transporters), member 6	NP_001025013.1 /// NP_598799.1	NM_001029842 /// NM_134038
1435483_x_at	0.0234097	0.0054587	12.4	12	Slc25a32	solute carrier family 25, member 32	NP_765990.1	NM_172402
1422497_at	0.0260094	0.021924	12.1	12	Slc30a5	solute carrier family 30 (zinc transporter), member 5	NP_075023.2	NM_022885
1453300_at	0.0214747	0.0401449	12.4	24	Slc35d2 /// LOC674340	solute carrier family 35, member D2 /// similar to UDP-glucuronic acid/UDP-N-acetylgalactosamine transporter	NP_001001321.1 /// XP_978969.1	NM_001001321 /// XM_973875
1428133_at	0.0042225	0.010711	11.6	12	Snip1	Smad nuclear interacting protein 1	NP_780455.1	NM_175246
1429497_s_at	0.0314814	0.0384076	12	12	Snx6	sorting nexin 6	NP_081274.2	NM_026998
1423350_at	0.00305613	0.0162626	12.7	12	Socs5	suppressor of cytokine signaling 5	NP_062628.2	NM_019654
1432189_a_at	0.0281603	0.0490793	12.6	12	Sox5	SRY-box containing gene 5	NP_035574.1	NM_011444
1437865_at	0.00865611	0.0340179	12.6	12	Spata13	spermatogenesis associated 13	XP_906995.2 /// XP_928320.2 /// XP_998034.1	XM_901902 /// XM_923227 /// XM_992940
1451175_at	0.0134939	0.0122267	11.9	12	Spcs3	signal peptidase complex subunit 3 homolog (S. cerevisiae)	---	---
1450891_at	0.00212698	8.51e-05	12.2	12	Srp19	signal recognition particle 19	NP_079803.1	NM_025527
1416153_at	0.000286744	3.41e-05	11.7	12	Srp54 /// LOC665155	signal recognition particle 54 /// similar to signal recognition particle 54	NP_036029.2 /// XP_981409.1 /// XP_981449.1 /// XP_981485.1 /// XP_981522.1 /// XP_981566.1 /// XP_981596.1 /// XP_981632.1 /// XP_981671.1	NM_011899 /// XM_976315 /// XM_976355 /// XM_976391 /// XM_976428 /// XM_976472 /// XM_976502 /// XM_976538 /// XM_976577
1448753_at	0.0289981	0.00775285	11.7	12	Srp9	signal recognition particle 9	NP_036188.1	NM_012058
1425348_a_at	0.00632721	0.0126416	12.3	12	Srprb	signal recognition particle receptor, B subunit	NP_033301.1	NM_009275
1448643_at	0.0489337	0.0380668	12.1	12	Ssna1	Sjogren's syndrome nuclear autoantigen 1	NP_075953.1	NM_023464
1438179_s_at	0.00382484	0.00365633	12.2	12	Statip1	Signal transducer and activator of transcription interacting protein 1	NP_067423.1	NM_021448
1429502_at	0.00701569	0.00128179	11.8	12	Stch	stress 70 protein chaperone, microsome-associated, human homolog	NP_084477.1	NM_030201
1433772_at	0.000744758	1.26e-07	12.1	12	Stch	stress 70 protein chaperone, microsome-associated, human homolog	NP_084477.1	NM_030201
1453172_at	0.0107299	0.00507397	12	12	Stch	stress 70 protein chaperone, microsome-associated, human homolog	NP_084477.1	NM_030201
1449679_s_at	0.0247651	0.0286247	11.9	8	Stx5a	syntaxin 5A	NP_062803.3	NM_019829
1435396_at	0.00375118	0.0257818	12.9	12	Stxbp6	syntaxin binding protein 6 (amisyn)	NP_653135.2	NM_144552
1425806_a_at	0.0126389	0.0131165	11.5	12	Surb7	SRB7 (suppressor of RNA polymerase B) homolog (S. cerevisiae)	NP_079591.1	NM_025315
1449749_s_at	0.00368808	0.00189489	12.1	12	Tfb1m	transcription factor B1, mitochondrial	NP_666186.1	NM_146074
1417684_at	0.0257616	0.00442137	12.5	12	Thumpd3	THUMP domain containing 3	NP_032214.1	NM_008188
1423186_at	0.00516297	0.00623647	11.9	12	Tiam2	T-cell lymphoma invasion and metastasis 2	NP_036008.1	NM_011878
1416108_a_at	0.00364997	5.86e-05	12.3	12	Tmed3	transmembrane emp24 domain containing 3	NP_079636.1	NM_025360
1439448_x_at	0.0346512	0.00326466	12.4	12	Tmed9	transmembrane emp24 protein transport domain containing 9	NP_080487.1	NM_026211
1423316_at	0.00217285	0.00678512	12.3	12	Tmem39a	transmembrane protein 39a	NP_080683.2	NM_026407
1417755_at	0.010187	0.0126188	12.2	12	Topors	topoisomerase I binding, arginine/serine-rich	NP_598858.2	NM_134097
1415741_at	0.0135826	0.0334846	13.1	12	Tparl	TPA regulated locus	NP_035756.1	NM_011626
1433502_s_at	0.0121319	0.00773348	12.6	12	Tsr1	TSR1, 20S rRNA accumulation, homolog (yeast)	NP_796299.1	NM_177325
1455643_s_at	0.00231294	0.000390586	12.5	12	Tsr1	TSR1, 20S rRNA accumulation, homolog (yeast)	NP_796299.1	NM_177325
1416128_at	0.0107201	0.0238171	12.8	12	Tuba6 /// LOC626534	tubulin, alpha 6 /// similar to Tubulin alpha-6 chain (Alpha-tubulin 6)	NP_033474.1	NM_009448 /// XR_001553 /// XR_001633 /// XR_004499
1448232_x_at	0.000529623	0.00900307	12.8	12	Tuba6 /// LOC626534	tubulin, alpha 6 /// similar to Tubulin alpha-6 chain (Alpha-tubulin 6)	NP_033474.1	NM_009448 /// XR_001553 /// XR_001633 /// XR_004499
1416743_at	0.00925353	0.00203963	11.9	12	Uap1 /// LOC640502	UDP-N-acetylglucosamine pyrophosphorylase 1 /// similar to UDP-N-acetylhexosamine pyrophosphorylase	NP_598567.2 /// XP_922577.2	NM_133806 /// XM_917484
1437490_x_at	0.0145298	0.00114851	12.3	12	Uap1 /// LOC640502	UDP-N-acetylglucosamine pyrophosphorylase 1 /// similar to UDP-N-acetylhexosamine pyrophosphorylase	NP_598567.2 /// XP_922577.2	NM_133806 /// XM_917484
1456516_x_at	0.0283709	0.00269594	12.3	12	Uap1 /// LOC640502	UDP-N-acetylglucosamine pyrophosphorylase 1 /// similar to UDP-N-acetylhexosamine pyrophosphorylase	NP_598567.2 /// XP_922577.2	NM_133806 /// XM_917484
1435247_at	0.0148613	0.00322201	11.9	12	Ube1dc1	ubiquitin-activating enzyme E1-domain containing 1	NP_079968.1	NM_025692
1428945_at	0.0164569	0.0318609	12.8	24	Ube1l2	ubiquitin-activating enzyme E1-like 2	NP_766300.1	NM_172712
1417032_at	0.00212698	0.00285784	12.3	12	Ube2g2	ubiquitin-conjugating enzyme E2G 2	NP_062777.2	NM_019803
1426486_at	0.00386381	0.00241831	12.2	12	Ubxd2	UBX domain containing 2	NP_080666.2	NM_026390
1433982_at	0.0195748	0.0269421	11.6	12	Usp28	ubiquitin specific peptidase 28	NP_780691.2	NM_175482
1436518_at	0.00386381	0.00250929	12.3	12	Usp46	Ubiquitin specific peptidase 46	NP_808229.1	NM_177561
1433927_at	0.0200189	0.00732974	12.2	12	Uspl1	ubiquitin specific peptidase like 1	NP_001013396.1	NM_001013378
1453162_at	0.0330482	0.0109138	11.7	12	Utp11l	UTP11-like, U3 small nucleolar ribonucleoprotein, (yeast)	NP_080307.1	NM_026031
1434708_at	0.00558387	0.00369085	12.4	12	Vhlh	von Hippel-Lindau syndrome homolog	NP_033533.1	NM_009507
1448646_at	0.0333056	0.00446492	12.7	12	Wdr12	WD repeat domain 12	NP_067287.1	NM_021312
1423963_at	0.0170811	0.00621587	12.4	12	Wdr26	WD repeat domain 26	NP_663489.3	NM_145514
1451649_a_at	0.00261002	0.00107607	12.8	12	Wdr75	WD repeat domain 75	NP_082875.1	NM_028599
1418442_at	0.00292509	0.00658293	12.6	12	Xpo1	exportin 1, CRM1 homolog (yeast)	NP_001030303.1 /// NP_598775.2	NM_001035226 /// NM_134014
1418443_at	0.000932326	1.87e-05	11.9	12	Xpo1	exportin 1, CRM1 homolog (yeast)	NP_001030303.1 /// NP_598775.2	NM_001035226 /// NM_134014
1418576_at	0.000870196	0.00028885	12.2	12	Yipf5	Yip1 domain family, member 5	NP_075800.1	NM_023311
1449142_a_at	0.000286744	1.93e-07	11.7	12	Yipf5	Yip1 domain family, member 5	NP_075800.1	NM_023311
1434744_at	0.0126389	0.0136859	11.6	12	Yrdc	yrdC domain containing (E.coli)	NP_705794.1	NM_153566
1450998_at	0.0314814	0.0199764	11.8	12	Zfp110	zinc finger protein 110	NP_075357.3	NM_022981
1439460_a_at	0.0263966	0.00556062	12.1	12	Zfp289	zinc finger protein 289	NP_076343.1	NM_023854
1451216_at	0.00382484	0.000161893	11.9	12	Zfp330	zinc finger protein 330	NP_663575.1	NM_145600
1434896_at	0.0201573	0.0428349	12	12	Zfp422-rs1	zinc finger protein 422, related sequence 1	NP_084228.2	NM_029952
1436594_at	0.00551602	0.00869946	12.8	12	Zfp719	zinc finger protein 719	XP_001002244.1 /// XP_001002251.1 /// XP_001002263.1 /// XP_145574.2 /// XP_899150.1 /// XP_906357.1 /// XP_922035.1 /// XP_929674.1 /// XP_929676.1	XM_001002244 /// XM_001002251 /// XM_001002263 /// XM_145574 /// XM_894057 /// XM_901264 /// XM_916942 /// XM_924581 /// XM_924583
1423207_at	0.0176343	0.00227999	11.8	12	---	---	---	---
1435194_at	0.00551602	0.0246609	12.8	12	---	---	---	---
1454967_at	0.00396432	0.00301111	12.3	12	---	Transcribed locus	---	---
1458457_at	0.0260769	0.00934425	11.8	12	---	---	---	---
