# Supplementary material for: Harmonics of Circadian Gene Transcription in Mammals
Source: PLoS Genet. 2009 Apr 3;5(4):e1000442. doi: 10.1371/journal.pgen.1000442 (PMC2654964; doi:10.1371/journal.pgen.1000442)
Supplement: Table S4 — NIH3T3 cycling genes. Cycling genes were identified which had false-discovery rates less than 0.1 by COSOPT as well as a COSOPT period length greater than 20 h and less than 30 h. (0.02 MB XLS) [file pgen.1000442.s015.xls]

## Sheet: Sheet1
Probe Set ID	COSOPT q-values	COSOPT Period	Gene Symbol	Gene Title	RefSeq Protein ID	RefSeq Transcript ID
1416958_at	0	23.2	Nr1d2	nuclear receptor subfamily 1, group D, member 2	NP_035714.2	NM_011584
1418174_at	0	23	Dbp	D site albumin promoter binding protein	NP_058670.1	NM_016974
1421087_at	0	23.1	Per3	period homolog 3 (Drosophila)	NP_035197.1	NM_011067
1424175_at	0	23.1	Tef	thyrotroph embryonic factor	NP_059072.1 /// NP_705617.1	NM_017376 /// NM_153484
1426230_at	0	24.1	Sphk2	sphingosine kinase 2	NP_064395.2 /// NP_975009.1	NM_020011 /// NM_203280
1433733_a_at	0	22.7	Cry1	cryptochrome 1 (photolyase-like)	NP_031797.1	NM_007771
1438211_s_at	0	23.7	Dbp	D site albumin promoter binding protein	NP_058670.1	NM_016974
1438033_at	0.0157692	21.9	Tef	thyrotroph embryonic factor	NP_059072.1 /// NP_705617.1	NM_017376 /// NM_153484
1428163_at	0.0378462	28.8	Sar1b	SAR1 gene homolog B (S. cerevisiae)	NP_079811.1	NM_025535
1431818_at	0.0378462	21.9	1700012B15Rik	RIKEN cDNA 1700012B15 gene	NP_083072.1	NM_028796
1418206_at	0.0458742	22.1	Sdf2l1	stromal cell-derived factor 2-like 1	NP_071719.1	NM_022324
1426464_at	0.063077	26.4	Nr1d1	nuclear receptor subfamily 1, group D, member 1	NP_663409.1	NM_145434
1417242_at	0.099121	29.4	Ddx48	DEAD (Asp-Glu-Ala-Asp) box polypeptide 48	NP_619610.1	NM_138669
1423648_at	0.099121	22.2	Pdia6	protein disulfide isomerase associated 6	NP_082235.1	NM_027959
