# Supplementary material for: Harmonics of Circadian Gene Transcription in Mammals
Source: PLoS Genet. 2009 Apr 3;5(4):e1000442. doi: 10.1371/journal.pgen.1000442 (PMC2654964; doi:10.1371/journal.pgen.1000442)
Supplement: Table S5 — U2OS cycling genes. Cycling genes were identified which had false-discovery rates less than 0.1 by COSOPT as well as a COSOPT period length greater than 20 h and less than 30 h. (0.02 MB XLS) [file pgen.1000442.s016.xls]

## Sheet: Sheet1
Probe Set ID	COSOPT q-values	COSOPT Period	Gene Symbol	mRNA Accession
7897378	0	23.7	PER3	NM_016831
7938563	0	25.5	ARNTL	NM_001030273
7966052	0	23.1	CRY1	NM_004075
7995292	0.0931849	22.4	SLC6A10P	BC068290
8001082	0.0698877	23.5	SLC6A10P	BC068290
8014956	0	23.1	NR1D1	NM_021724
8037144	0.0931858	19.6	DEDD2	NM_133328
8038117	0.0724786	24.7	DBP	NM_001352
8059996	0	24.5	PER2	NM_022817
8073422	0	23.6	TEF	NM_003216
8078272	0	22.7	NR1D2	NM_005126
8079693	0.0998395	25.7	WDR6	NM_018031
8123800	0.0931849	25.1	LOC644051	XR_018565
