# Supplementary material for: Harmonics of Circadian Gene Transcription in Mammals
Source: PLoS Genet. 2009 Apr 3;5(4):e1000442. doi: 10.1371/journal.pgen.1000442 (PMC2654964; doi:10.1371/journal.pgen.1000442)
Supplement: Table S6 — GO annotation of 12 h genes. Cycling genes were identified which had false-discovery rates less than 0.05 in both COSOPT and Fisher's G-test, as well as a COSOPT period length greater than 10 h and less than 14 h. These genes were analyzed using Spotfire DecisionSite to identify over-represented GO annotation classes. (0.03 MB XLS) [file pgen.1000442.s017.xls]

## Sheet: Sheet1
Term	GO_Library	Number of Genes	% Represented	P-Value	Benjamini
intracellular	CC	159	65.7	5.4e-09	2.1e-06
intracellular membrane-bound organelle	CC	124	51.2	7e-08	1.8e-05
membrane-bound organelle	CC	124	51.2	7.6e-08	1.5e-05
endoplasmic reticulum	CC	28	11.6	3.2e-06	0.0005
intracellular organelle	CC	129	53.3	4.9e-06	0.00063
organelle	CC	129	53.3	5.2e-06	0.00057
nucleus	CC	84	34.7	1e-05	0.00099
ubiquitin cycle	BP	18	7.4	0.00038	0.86
signal recognition particle, endoplasmic reticulum targeting	CC	4	1.7	0.00039	0.033
signal recognition particle	CC	4	1.7	0.00039	0.033
intracellular transport	BP	22	9.1	0.00047	0.7
biopolymer metabolic process	BP	84	34.7	0.0005	0.58
nuclear envelope-endoplasmic reticulum network	CC	8	3.3	0.00069	0.047
metabolic process	BP	125	51.7	0.00083	0.66
macromolecule localization	BP	24	9.9	0.00092	0.61
mRNA transport	BP	6	2.5	0.001	0.53
primary metabolic process	BP	115	47.5	0.001	0.58
endoplasmic reticulum part	CC	8	3.3	0.0011	0.069
RNA transport	BP	6	2.5	0.0015	0.58
nucleic acid transport	BP	6	2.5	0.0015	0.58
establishment of RNA localization	BP	6	2.5	0.0015	0.58
steroid hormone receptor activity	MF	6	2.5	0.0015	0.98
cellular metabolic process	BP	114	47.1	0.0016	0.51
RNA localization	BP	6	2.5	0.0016	0.53
ligand-dependent nuclear receptor activity	MF	6	2.5	0.0017	0.9
macromolecule metabolic process	BP	102	42.1	0.0019	0.52
nucleobase, nucleoside, nucleotide and nucleic acid transport	BP	6	2.5	0.002	0.52
RNA binding	MF	18	7.4	0.0021	0.84
ribonucleoprotein complex biogenesis and assembly	BP	10	4.1	0.0023	0.55
RNA processing	BP	14	5.8	0.0025	0.56
response to protein stimulus	BP	6	2.5	0.0026	0.54
response to unfolded protein	BP	6	2.5	0.0026	0.54
regulation of macrophage activation	BP	3	1.2	0.0027	0.51
cellular process	BP	158	65.3	0.0027	0.52
intracellular protein transport	BP	15	6.2	0.0029	0.51
endoplasmic reticulum membrane	CC	7	2.9	0.003	0.16
endomembrane system	CC	14	5.8	0.0032	0.16
cellular localization	BP	23	9.5	0.0044	0.65
SRP-dependent cotranslational protein targeting to membrane	BP	3	1.2	0.005	0.68
mRNA processing	BP	10	4.1	0.0053	0.68
protein transport	BP	19	7.9	0.0067	0.75
establishment of cellular localization	BP	22	9.1	0.007	0.75
cellular protein metabolic process	BP	56	23.1	0.0073	0.74
cell division	BP	10	4.1	0.0073	0.75
ribosome biogenesis and assembly	BP	7	2.9	0.0076	0.74
macrophage activation	BP	3	1.2	0.0079	0.74
nucleobase, nucleoside, nucleotide and nucleic acid metabolic process	BP	61	25.2	0.0082	0.74
gene expression	BP	57	23.6	0.0083	0.73
ER to Golgi vesicle-mediated transport	BP	5	2.1	0.0083	0.74
protein folding	BP	9	3.7	0.0086	0.73
cellular component organization and biogenesis	BP	49	20.2	0.009	0.73
protein targeting to ER	BP	3	1.2	0.0096	0.72
cotranslational protein targeting to membrane	BP	3	1.2	0.0096	0.72
cerebellar Purkinje cell differentiation	BP	3	1.2	0.0096	0.72
cerebellar Purkinje cell layer formation	BP	3	1.2	0.0096	0.72
cerebellar Purkinje cell layer morphogenesis	BP	3	1.2	0.0096	0.72
cellular macromolecule metabolic process	BP	56	23.1	0.0098	0.71
Golgi apparatus part	CC	8	3.3	0.01	0.41
