# Supplementary material for: Harmonics of Circadian Gene Transcription in Mammals
Source: PLoS Genet. 2009 Apr 3;5(4):e1000442. doi: 10.1371/journal.pgen.1000442 (PMC2654964; doi:10.1371/journal.pgen.1000442)
Supplement: Table S7 — Ex vivo hepatocyte time course statistics. Primary hepatocytes were prepared from Per2-luciferase mice and shocked with dexamethasone to synchronize their circadian clocks. Starting four hours after dexamethasone shock, mRNA samples from these cells were collected every two hours for an entire day and quantitative PCR was used to assess the levels of endogenous mRNAs. Fisher's G-test and COSOPT were used to assess the likelihood that these traces were oscillating and estimate their period length. (0.02 MB XLS) [file pgen.1000442.s018.xls]

## Sheet: Sheet1
	Fisher G Period	COSOPT Period	Fisher G P-value	COSOPT P-value
Per2	24	25.8	1.49981e-13	0.00089619
Rev-alpha	24	25.1	4.60338e-09	0.0018628
Dbp	24	25.6	5.58112e-07	0.0016575
Sec23b	24	25.2	0.000339559	0.0021474
Armet	24	28	0.000384587	0.0053929
Hspa5	24	28.9	0.000673759	0.01028
Bmal1	24	25.6	0.00249802	0.0048308
Gmppb	24	24.8	0.0188357	0.014085
Creld2	12	12.6	0.0551715	0.021475
Yipf5	24	25.4	0.0551906	0.052899
Ints2	24	12.4	0.0859272	0.62308
Hspa1	6	23.8	0.204547	0.11857
