# Supplementary material for: Harmonics of Circadian Gene Transcription in Mammals
Source: PLoS Genet. 2009 Apr 3;5(4):e1000442. doi: 10.1371/journal.pgen.1000442 (PMC2654964; doi:10.1371/journal.pgen.1000442)
Supplement: Table S8 — Sampling the NIH3T3 and U2OS datasets at 4 h resolution yields similar results to previous profiling studies of circadian cell lines. In order to determine the importance of high resolution temporal sampling and false discovery-rate corrections, both the NIH3T3 dataset and the U2OS dataset were analyzed by COSOPT using one quarter of the time points to simulate 4 h sampling. At a p-value cutoff of <0.05, thousands of transcripts representing 5–10% of the genome were declared rhythmic by COSOPT, consistent with the results of previous studies. Increasing the sampling resolution to once every hour dramatically increased the number of genes with p-values<0.05. However, in both sampling conditions, very few of these genes demonstrated q-values<0.05, suggesting that the actual number of cycling transcripts in circadian cell lines is considerably lower than previously thought. (0.02 MB XLS) [file pgen.1000442.s019.xls]

## Sheet: Sheet1
Study	Cell line	Synchronization	Sampling Resolution	Sampling Window	Cycling transcripts reported	Cycling transcripts: COSOPT p < 0.05	Cycling transcripts: COSOPT FDR < 0.05
Grundschober et al. 2001	Rat 3Y1	50% Horse Serum	every 4 hours	0-72h	85 (~2%)
Duffield et al. 2002	Rat-1	50% Horse Serum	every 4 hours	0-48h	41 (~2%)
Menger et al. 2007	NIH3T3	Forskolin	every 6 hours	0-48h	323 (2.6%)
Hughes et al.	NIH3T3	Forskolin	every 4 hours	18-65h	-	2130 (4.7%)	0
Hughes et al.	U2-OS	Dexamethasone	every 4 hours	24-71h	-	3210 (9.7%)	0
Hughes et al.	NIH3T3	Forskolin	every 1 hour	20-67h	11 (0.02%)	9298 (20.6%)	11
Hughes et al.	U2-OS	Dexamethasone	every 1 hour	24-71h	7 (0.02%)	4193 (12.6%)	7
